# Supplementary material for: Corrosion-influencing microorganisms in petroliferous regions on a global scale: systematic review, analysis, and scientific synthesis of 16S amplicon metagenomic studies
Source: PeerJ. 2023 Jan 13;11:e14642. doi: 10.7717/peerj.14642 (PMC9841911; doi:10.7717/peerj.14642)
Supplement: Supplemental Information 4 — All the information (metadata) from all the articles used in the Systematic Review, separated by distinct databases. [file peerj-11-14642-s004.xlsx]

## Sheet: Scopus
Authors	Author(s) ID	Title	Year	Source title	Cited by	DOI	Link	Author Keywords	Language of Original Document	Document Type	Publication Stage	Open Access	Source	EID
Huang Y., Xu D., Huang L.-Y., Lou Y.-T., Muhadesi J.-B., Qian H.-C., Zhou E.-Z., Wang B.-J., Li X.-T., Jiang Z., Liu S.-J., Zhang D.-W., Jiang C.-Y.	57203065159;55499723800;57189709181;56714779800;57197730906;56468629600;57102808200;57221729565;57221402114;57219967687;7409461413;57102174600;26651850200;	Responses of soil microbiome to steel corrosion	2021	npj Biofilms and Microbiomes		10.1038/s41522-020-00175-3	https://www.scopus.com/inward/record.uri?eid=2-s2.0-85099917103&doi=10.1038%2fs41522-020-00175-3&partnerID=40&md5=841fdf2585f4c53fa375820c9b345f20		English	Article	Final	All Open Access, Gold	Scopus	2-s2.0-85099917103
Wang Z., Wang T., Si B., Watson J., Zhang Y.	57218899407;57222745533;56004062400;57192683290;57223114529;	Accelerating anaerobic digestion for methane production: Potential role of direct interspecies electron transfer	2021	Renewable and Sustainable Energy Reviews		10.1016/j.rser.2021.111069	https://www.scopus.com/inward/record.uri?eid=2-s2.0-85103943175&doi=10.1016%2fj.rser.2021.111069&partnerID=40&md5=35d78954e0443b41dd4525febb961670	Anaerobic digestion; Direct interspecies electron transfer (DIET); Methane production; Microbial interaction; Organic conversion; Syntrophic metabolism	English	Review	Final		Scopus	2-s2.0-85103943175
Siedlecka A., Wolf-Baca M., Piekarska K.	57194469851;57214328855;56626891800;	Microbial communities of biofilms developed in a chlorinated drinking water distribution system: A field study of antibiotic resistance and biodiversity	2021	Science of the Total Environment		10.1016/j.scitotenv.2021.145113	https://www.scopus.com/inward/record.uri?eid=2-s2.0-85101387338&doi=10.1016%2fj.scitotenv.2021.145113&partnerID=40&md5=966e740de646a515341f5b961658c0e8	Antibiotic resistance reservoirs; Corrosion tubercles; Desulfovibrio; Pipe materials; Seasonal changes	English	Article	Final		Scopus	2-s2.0-85101387338
Pashang R., Gilbride K.A.	57208028839;6701312444;	From individual response to population ecology: Environmental factors restricting survival of vegetative bacteria at solid-air interfaces	2021	Science of the Total Environment		10.1016/j.scitotenv.2021.144982	https://www.scopus.com/inward/record.uri?eid=2-s2.0-85100827147&doi=10.1016%2fj.scitotenv.2021.144982&partnerID=40&md5=d3758abbd597e25f920b9eb807a3e705	Bentonite; Deep geological repository; Desiccation; Nuclear waste management; Solid-air interfaces; Vegetative bacteria	English	Review	Final		Scopus	2-s2.0-85100827147
Mujica-Alarcon J.F., Thornton S.F., Rolfe S.A.	57222128289;57222132207;7005214254;	Long-term dynamic changes in attached and planktonic microbial communities in a contaminated aquifer	2021	Environmental Pollution		10.1016/j.envpol.2021.116765	https://www.scopus.com/inward/record.uri?eid=2-s2.0-85101516143&doi=10.1016%2fj.envpol.2021.116765&partnerID=40&md5=fa3bc1ec61f75acbfa7694b533cc83b6	Attachment; Community preferences; Microbial dynamics	English	Article	Final		Scopus	2-s2.0-85101516143
de Sousa Pires A., Dias G.M., Chagas de Oliveira Mariano D., Akamine R.N., Cruz de Albuquerque A.C., Groposo C., Soares Ribeiro C.M., de Figueiredo Vilela L., Neves B.C.	57207252990;37055379700;57223015233;57201426717;57223006089;8650918800;57223005342;57216613736;7007056906;	Molecular diversity and abundance of the microbial community associated to an offshore oil field on the southeast of Brazil	2021	International Biodeterioration and Biodegradation		10.1016/j.ibiod.2021.105215	https://www.scopus.com/inward/record.uri?eid=2-s2.0-85104455305&doi=10.1016%2fj.ibiod.2021.105215&partnerID=40&md5=43a6b7fc21253024ea1d9905cb204cca	16S rRNA gene; Campos basin; Desulfobacterota; DPANN superphylum Archaea; Sulfate-reducing microorganisms	English	Article	Final		Scopus	2-s2.0-85104455305
Hussain S.J., Nowshad M.M., Thajuddin N., Tamilarasan T.K., Abdul Azees P.A.	57222173655;57222167053;24340257000;57222167679;57212056778;	Biodegradation and Characterization of Streptomyces sp. (JMCACA3) from Acid Corroded Iron Plate	2021	Current Microbiology		10.1007/s00284-021-02374-3	https://www.scopus.com/inward/record.uri?eid=2-s2.0-85101731933&doi=10.1007%2fs00284-021-02374-3&partnerID=40&md5=b5b25fae8aa2b589d9b25fc6b44e7606		English	Article	Final		Scopus	2-s2.0-85101731933
Nasser B., Saito Y., Alarawi M., Al-Humam A.A., Mineta K., Gojobori T.	57221619387;57221617560;57221620941;6505642843;6603373009;35370722600;	Characterization of microbiologically influenced corrosion by comprehensive metagenomic analysis of an inland oil field	2021	Gene		10.1016/j.gene.2021.145425	https://www.scopus.com/inward/record.uri?eid=2-s2.0-85099616709&doi=10.1016%2fj.gene.2021.145425&partnerID=40&md5=ae822f423240940befa6ab9b23c84fe5	Bacteria; Biocorrosion; Metagenome; Microbial community; Oil field	English	Article	Final	All Open Access, Hybrid Gold	Scopus	2-s2.0-85099616709
Yin X., Hua H., Burns F., Fennell D., Dyer J., Landis R., Axe L.	57219472736;57219470274;57219706783;7005325387;55734348815;7006257080;7004171344;	Identifying redox transition zones in the subsurface of a site with historical contamination	2021	Science of the Total Environment	1	10.1016/j.scitotenv.2020.143105	https://www.scopus.com/inward/record.uri?eid=2-s2.0-85094833769&doi=10.1016%2fj.scitotenv.2020.143105&partnerID=40&md5=dda1162c8baf1d442cbcf55d69f30ef6	Iron cycling; Reactive iron mineral coatings; Redox transition zone; Screening analyses	English	Article	Final		Scopus	2-s2.0-85094833769
An B.A., Deland E., Sobol O., Yao J., Skovhus T.L., Koerdt A.	57194613560;57220930842;57195572734;57220922309;8239267200;57220933414;	The differences in the corrosion product compositions of Methanogen-induced microbiologically influenced corrosion (Mi-MIC) between static and dynamic growth conditions	2021	Corrosion Science	1	10.1016/j.corsci.2020.109179	https://www.scopus.com/inward/record.uri?eid=2-s2.0-85097888168&doi=10.1016%2fj.corsci.2020.109179&partnerID=40&md5=bfb9b3ad6fc684183f4395ee30fa3d95	Carbon steel; Microbiologically influenced corrosion; Modelling studies; Reactor conditions; SEM; SIMS	English	Article	Final	All Open Access, Hybrid Gold	Scopus	2-s2.0-85097888168
Dopffel N., Jansen S., Gerritse J.	57191409518;7102376451;56162431000;	Microbial side effects of underground hydrogen storage – Knowledge gaps, risks and opportunities for successful implementation	2021	International Journal of Hydrogen Energy	1	10.1016/j.ijhydene.2020.12.058	https://www.scopus.com/inward/record.uri?eid=2-s2.0-85098802976&doi=10.1016%2fj.ijhydene.2020.12.058&partnerID=40&md5=b31a40d4e4b9598aae77c3c3b355f738	Hydrogen underground storage; Microbial monitoring; Microbial risk assessment	English	Review	Final		Scopus	2-s2.0-85098802976
Zhu P., Song Z., Wu X., Xu P., Zhang X., Zhu W.	57221831632;12144293400;55850643800;57203376498;57192509829;11640142300;	Community Distribution of Biofilms along a Vertical Wellbore in a Deep Injection Well during Petroleum Production	2021	Energy and Fuels		10.1021/acs.energyfuels.0c02963	https://www.scopus.com/inward/record.uri?eid=2-s2.0-85100350640&doi=10.1021%2facs.energyfuels.0c02963&partnerID=40&md5=359f1ff5ed3d722a71b7dd9d38bbf7be		English	Article	Final		Scopus	2-s2.0-85100350640
Elumalai P., AlSalhi M.S., Mehariya S., Karthikeyan O.P., Devanesan S., Parthipan P., Rajasekar A.	57193158004;10440259800;56035147600;23004982300;55279721800;57193152696;55928874800;	Bacterial community analysis of biofilm on API 5LX carbon steel in an oil reservoir environment	2021	Bioprocess and Biosystems Engineering	1	10.1007/s00449-020-02447-w	https://www.scopus.com/inward/record.uri?eid=2-s2.0-85091155363&doi=10.1007%2fs00449-020-02447-w&partnerID=40&md5=ece91ce16d41ec0065109183eedb787c	Biocorrosion; Biotic system; MiSeq analysis; Proteobacteria; Weight loss	English	Article	Final		Scopus	2-s2.0-85091155363
Lahme S., Mand J., Longwell J., Smith R., Enning D.	54901378900;55838460000;57210260591;57191528949;37664756300;	Severe Corrosion of Carbon Steel in Oil Field Produced Water Can Be Linked to Methanogenic Archaea Containing a Special Type of [NiFe] Hydrogenase	2021	Applied and Environmental Microbiology	1	10.1128/AEM.01819-20	https://www.scopus.com/inward/record.uri?eid=2-s2.0-85099518002&doi=10.1128%2fAEM.01819-20&partnerID=40&md5=25c78783fa34762fbbaa63cc62bcb970	microbiallyinfluencedcorrosion,biofilms,hydrogenase,methanogenesis	English	Article	Final	All Open Access, Green	Scopus	2-s2.0-85099518002
Kokilaramani S., Al-Ansari M.M., Rajasekar A., Al-Khattaf F.S., Hussain A., Govarthanan M.	57217213968;55266071800;55928874800;56083365000;57220989130;54881927600;	Microbial influenced corrosion of processing industry by re-circulating waste water and its control measures - A review	2021	Chemosphere		10.1016/j.chemosphere.2020.129075	https://www.scopus.com/inward/record.uri?eid=2-s2.0-85097475516&doi=10.1016%2fj.chemosphere.2020.129075&partnerID=40&md5=86fe760ed60f93a254c04e7790e39ef8	Cooling towers; Corrosion; Inhibitors; Microbial influenced corrosion	English	Review	Final		Scopus	2-s2.0-85097475516
Veshareh M.J., Kjeldsen K.U., Findlay A.J., Nick H.M., Røy H., Marietou A.	57207202220;8979785400;55628771700;24773550400;7004925561;8590841900;	Nitrite is a more efficient inhibitor of microbial sulfate reduction in oil reservoirs compared to nitrate and perchlorate: A laboratory and field-scale simulation study	2021	International Biodeterioration and Biodegradation	1	10.1016/j.ibiod.2020.105154	https://www.scopus.com/inward/record.uri?eid=2-s2.0-85097349357&doi=10.1016%2fj.ibiod.2020.105154&partnerID=40&md5=b3662f25afcb507e3472775b3be94196	Elemental sulfur; Nitrate; Nitrite; Oil reservoir; Perchlorate; Souring; Sulfate; Sulfide inhibition	English	Article	Final	All Open Access, Bronze	Scopus	2-s2.0-85097349357
Vigneron A., Cruaud P., Ducellier F., Head I.M., Tsesmetzis N.	55604697600;55605686800;57221927619;7004835395;8535604800;	Syntrophic hydrocarbon degradation in a decommissioned off‐shore subsea oil storage structure	2021	Microorganisms		10.3390/microorganisms9020356	https://www.scopus.com/inward/record.uri?eid=2-s2.0-85100686922&doi=10.3390%2fmicroorganisms9020356&partnerID=40&md5=dd20307c8f0140555a91b4c930a4d8db	Alkanes; Bioremediation; MAGs; Marine environments; Metagenomics; Microorganisms; Oil systems	English	Article	Final	All Open Access, Gold, Green	Scopus	2-s2.0-85100686922
Liu B., Sun M., Lu F., Du C., Li X.	55574235705;57212793531;57219194426;13408244300;57221400287;	Study of biofilm-influenced corrosion on X80 pipeline steel by a nitrate-reducing bacterium, Bacillus cereus, in artificial Beijing soil	2021	Colloids and Surfaces B: Biointerfaces	1	10.1016/j.colsurfb.2020.111356	https://www.scopus.com/inward/record.uri?eid=2-s2.0-85091665470&doi=10.1016%2fj.colsurfb.2020.111356&partnerID=40&md5=8e9bb7b4b82f7c2aaa303bdff7ca37d3	Biological cathode; Heterogeneous biofilm; Soil environment; X80 pipeline steel	English	Article	Final		Scopus	2-s2.0-85091665470
Procópio L.	55886928400;	The oil spill and the use of chemical surfactant reduce microbial corrosion on API 5L steel buried in saline soil	2021	Environmental Science and Pollution Research		10.1007/s11356-021-12544-2	https://www.scopus.com/inward/record.uri?eid=2-s2.0-85099742398&doi=10.1007%2fs11356-021-12544-2&partnerID=40&md5=dd1b20d4df5d70d6e2c61a63d00d4910	API 5L steel; Archaea; Bacteria; Microbial corrosion; Saline soil	English	Article	Article in Press		Scopus	2-s2.0-85099742398
Mishra A., Singh S.P.	57214791176;57214306353;	An approach for the biodegradation of polycyclic aromatic hydrocarbon	2021	Journal of Experimental Biology and Agricultural Sciences		10.18006/2021.9(1).65.74	https://www.scopus.com/inward/record.uri?eid=2-s2.0-85103264223&doi=10.18006%2f2021.9%281%29.65.74&partnerID=40&md5=07bcfc5e95bfb57b1b22432a2a150b24	16s RNA sequencing; Bioremediation; GC-MS; Hydrocarbon-degrading microorganism	English	Article	Final	All Open Access, Bronze	Scopus	2-s2.0-85103264223
Singh N.K., Choudhary S.	57221394759;36636877300;	Bacterial and archaeal diversity in oil fields and reservoirs and their potential role in hydrocarbon recovery and bioprospecting	2021	Environmental Science and Pollution Research		10.1007/s11356-020-11705-z	https://www.scopus.com/inward/record.uri?eid=2-s2.0-85099047137&doi=10.1007%2fs11356-020-11705-z&partnerID=40&md5=f7682f270fdf9794681e737b6e4315df	Bacterial diversity; Degradation; Geomicrobial prospecting; Hydrocarbon; Oil reservoirs; Petroleum	English	Review	Article in Press		Scopus	2-s2.0-85099047137
Marietou A.	8590841900;	Sulfate reducing microorganisms in high temperature oil reservoirs	2021	Advances in Applied Microbiology		10.1016/bs.aambs.2021.03.004	https://www.scopus.com/inward/record.uri?eid=2-s2.0-85104393607&doi=10.1016%2fbs.aambs.2021.03.004&partnerID=40&md5=1f903ce60afbbaaba8952df7dd36e1d5	High temperature; Oil reservoir; Pressure; Souring; Sulfate reduction	English	Book Chapter	Article in Press		Scopus	2-s2.0-85104393607
Shapiro T., Chekanov K., Alexandrova A., Dolnikova G., Ivanova E., Lobakova E.	57209104267;56030003100;57197879611;55325886200;57201543948;12778653400;	Revealing of non-cultivable bacteria associated with the mycelium of fungi in the kerosene-degrading community isolated from the contaminated jet fuel	2021	Journal of Fungi		10.3390/jof7010043	https://www.scopus.com/inward/record.uri?eid=2-s2.0-85099855843&doi=10.3390%2fjof7010043&partnerID=40&md5=58590638abf987aed0d35d9745473a79	Aspergillus; Fuel biodamage; Fuel biodegradation; Microbial community; Penicillium; Talaromyces	English	Article	Final	All Open Access, Gold	Scopus	2-s2.0-85099855843
Balarjishvili N., Kvachadze L., Tevdoradze E., Skhirtladze N., Leshkasheli L., Bolkvadze D., Pataridze T., Meskhi T., Chakraborty R., Kutateladze M., Torok T.	12241278500;6701482710;55201950300;55202184500;56073649200;56073344700;6506543228;55202207700;7202348697;24484514900;7005268162;	Significance of lysogeny for the metabolism of Desulfovibrio spp. strains isolated from aquatic environments of Georgia	2021	Journal of Applied Microbiology		10.1111/jam.15030	https://www.scopus.com/inward/record.uri?eid=2-s2.0-85101941070&doi=10.1111%2fjam.15030&partnerID=40&md5=39d86f5dff1ecca5a5e7d5254489c519	bacteriophages; ecology; environmental; identification; water	English	Article	Article in Press	All Open Access, Green	Scopus	2-s2.0-85101941070
Chen Y., Pan J., Yun Y., Zhi B., Li G., Li M., Ma T.	57210909133;56326260500;56956317600;57204058360;55711209100;57199160246;55728800200;	Halomonas plays a central role in the syntrophic community of an alkaline oil reservoir with alkali-surfactant-polymer (ASP) flooding	2020	Science of the Total Environment		10.1016/j.scitotenv.2020.141333	https://www.scopus.com/inward/record.uri?eid=2-s2.0-85089266133&doi=10.1016%2fj.scitotenv.2020.141333&partnerID=40&md5=0bb593bed8fd9602f15642378cdae278	Alkane stress; Metabolic potential; Metagenomic sequencing; Microbial syntrophic network; Survival mechanism	English	Article	Final		Scopus	2-s2.0-85089266133
Salgar-Chaparro S.J., Darwin A., Kaksonen A.H., Machuca L.L.	57090962300;36174873500;6603145161;43861654600;	Carbon steel corrosion by bacteria from failed seal rings at an offshore facility	2020	Scientific Reports	1	10.1038/s41598-020-69292-5	https://www.scopus.com/inward/record.uri?eid=2-s2.0-85088390404&doi=10.1038%2fs41598-020-69292-5&partnerID=40&md5=72e14d448f36067d29f2913a7ac29c52		English	Article	Final	All Open Access, Gold	Scopus	2-s2.0-85088390404
Zhang Y., Yu Z., Zhang Y., Zhang H.	56785652000;7404347131;57207476987;57202296680;	Regeneration of unconventional natural gas by methanogens co-existing with sulfate-reducing prokaryotes in deep shale wells in China	2020	Scientific Reports		10.1038/s41598-020-73010-6	https://www.scopus.com/inward/record.uri?eid=2-s2.0-85091722500&doi=10.1038%2fs41598-020-73010-6&partnerID=40&md5=bc35d5950d14a7ee292ea02e483cc3b5		English	Article	Final	All Open Access, Gold, Green	Scopus	2-s2.0-85091722500
Hirano S.-I., Nagaoka T., Matsumoto N.	56604639000;8859599400;35791244700;	Microbial community dynamics in a crust formed on carbon steel SS400 during corrosion	2020	Corrosion Engineering Science and Technology	1	10.1080/1478422X.2020.1774961	https://www.scopus.com/inward/record.uri?eid=2-s2.0-85087089719&doi=10.1080%2f1478422X.2020.1774961&partnerID=40&md5=404a22623bb82b3a1c03fab4fb567121	Aminobacteirum; Carbon steel; Desulfovibrio; microbiological corrosion	English	Article	Final		Scopus	2-s2.0-85087089719
Laczi K., Erdeiné Kis Á., Szilágyi Á., Bounedjoum N., Bodor A., Vincze G.E., Kovács T., Rákhely G., Perei K.	56009263100;56819927700;57204290627;57196088167;57189347229;57214802632;57034371500;6603347056;9733202100;	New Frontiers of Anaerobic Hydrocarbon Biodegradation in the Multi-Omics Era	2020	Frontiers in Microbiology	2	10.3389/fmicb.2020.590049	https://www.scopus.com/inward/record.uri?eid=2-s2.0-85096916154&doi=10.3389%2ffmicb.2020.590049&partnerID=40&md5=5bad07a0fce73a93eba28a77b28e124c	anoxic biodegradation; catabolic pathways; functional genomics/metagenomics; high throughput technologies; hydrocarbon-degrading microorganisms and microbial communities	English	Review	Final	All Open Access, Gold, Green	Scopus	2-s2.0-85096916154
Passman F.J., Küenzi P.	6701784365;6507696149;	Microbiology in Water-Miscible Metalworking Fluids	2020	Tribology Transactions	1	10.1080/10402004.2020.1764684	https://www.scopus.com/inward/record.uri?eid=2-s2.0-85092629760&doi=10.1080%2f10402004.2020.1764684&partnerID=40&md5=9cc3af743c1cba01901816d9f123c8fd	Bacteria; bioaerosol; biodeterioration; fungi; metalworking fluids; microbes; microbiology	English	Article	Final		Scopus	2-s2.0-85092629760
Rachel N.M., Gieg L.M.	56971396600;6601913918;	Preserving Microbial Community Integrity in Oilfield Produced Water	2020	Frontiers in Microbiology		10.3389/fmicb.2020.581387	https://www.scopus.com/inward/record.uri?eid=2-s2.0-85094895358&doi=10.3389%2ffmicb.2020.581387&partnerID=40&md5=aed88a70874b39640ead0da2cb557c32	16S rRNA gene; microbial community composition; oilfield microbiology; oilfield produced water; sample preservation	English	Article	Final	All Open Access, Gold, Green	Scopus	2-s2.0-85094895358
Poghosyan L., Koch H., Frank J., van Kessel M.A.H.J., Cremers G., van Alen T., Jetten M.S.M., Op den Camp H.J.M., Lücker S.	57192955324;36618903200;56201545100;36977137500;23479560100;6602669970;7005813975;7005440552;55922148500;	Metagenomic profiling of ammonia- and methane-oxidizing microorganisms in two sequential rapid sand filters	2020	Water Research	2	10.1016/j.watres.2020.116288	https://www.scopus.com/inward/record.uri?eid=2-s2.0-85089408653&doi=10.1016%2fj.watres.2020.116288&partnerID=40&md5=4153b42aac21d348f9e30849697ab0ee	Comammox Nitrospira; Metagenomics; Methanotrophic bacteria; Nitrification; Sand filtration	English	Article	Final	All Open Access, Hybrid Gold	Scopus	2-s2.0-85089408653
Böhmer M., Ozdín D., Račko M., Lichvár M., Budiš J., Szemes T.	57212877737;23009738900;57211755418;57219574952;57090799200;10142970100;	Identification of bacterial and fungal communities in the roots of orchids and surrounding soil in heavy metal contaminated area of mining heaps	2020	Applied Sciences (Switzerland)		10.3390/app10207367	https://www.scopus.com/inward/record.uri?eid=2-s2.0-85093967272&doi=10.3390%2fapp10207367&partnerID=40&md5=a65386928d7c2f6f118d18ce7a0e4bb3	Bacteria; Fungi; Heavy metal; Microbiome; NGS; Orchidaceae; Soil	English	Article	Final	All Open Access, Gold	Scopus	2-s2.0-85093967272
Tüccar T., Ilhan-Sungur E., Muyzer G.	57208927154;15080713500;7004888229;	Bacterial community composition in produced water of Diyarbakır oil fields in Turkey Bacterial communities in produced waters of south-eastern Turkey reported in detail for the first time	2020	Johnson Matthey Technology Review		10.1595/205651320X15911723486216	https://www.scopus.com/inward/record.uri?eid=2-s2.0-85095916675&doi=10.1595%2f205651320X15911723486216&partnerID=40&md5=148ca951476c9b4ea13383f4905ffd3b		English	Article	Final	All Open Access, Gold	Scopus	2-s2.0-85095916675
Cabrol L., Thalasso F., Gandois L., Sepulveda-Jauregui A., Martinez-Cruz K., Teisserenc R., Tananaev N., Tveit A., Svenning M.M., Barret M.	26642315400;6603591328;35757377800;55338743600;55338508400;25722331300;12782200000;55349226300;6602565600;35363372600;	Anaerobic oxidation of methane and associated microbiome in anoxic water of Northwestern Siberian lakes	2020	Science of the Total Environment	10	10.1016/j.scitotenv.2020.139588	https://www.scopus.com/inward/record.uri?eid=2-s2.0-85085577166&doi=10.1016%2fj.scitotenv.2020.139588&partnerID=40&md5=8e1f8a7f631cc90e616826da6a83ee65	Anaerobic oxidation of methane; Arctic; Methanotroph; Methylobacter; Methylomonadaceae; Permafrost	English	Article	Final	All Open Access, Hybrid Gold, Green	Scopus	2-s2.0-85085577166
Hidalgo K.J., Sierra-Garcia I.N., Dellagnezze B.M., de Oliveira V.M.	57210707090;56070997300;36542157500;35611272000;	Metagenomic Insights Into the Mechanisms for Biodegradation of Polycyclic Aromatic Hydrocarbons in the Oil Supply Chain	2020	Frontiers in Microbiology	2	10.3389/fmicb.2020.561506	https://www.scopus.com/inward/record.uri?eid=2-s2.0-85091923026&doi=10.3389%2ffmicb.2020.561506&partnerID=40&md5=23468c10f32eb91ed8c996fd9da5496a	bioremediation; groundwater; oils reservoirs; PAH; sea water	English	Review	Final	All Open Access, Gold, Green	Scopus	2-s2.0-85091923026
Podosokorskaya O.A., Kochetkova T.V., Novikov A.A., Toshchakov S.V., Elcheninov A.G., Kublanov I.V.	37124803100;37005952100;57195301592;16205658400;57196353876;6507679970;	Tenuifilum thalassicum gen. nov., sp. nov., a novel moderate thermophilic anaerobic bacterium from a Kunashir Island shallow hot spring representing a new family Tenuifilaceae fam. nov. in the class Bacteroidia	2020	Systematic and Applied Microbiology	1	10.1016/j.syapm.2020.126126	https://www.scopus.com/inward/record.uri?eid=2-s2.0-85089563016&doi=10.1016%2fj.syapm.2020.126126&partnerID=40&md5=e8a3437135edd1d753c53a0debd518ac	Hot spring; Hydrolytic; Kunashir Island; Obligate anaerobe; Tenuifilum; Thermophile	English	Article	Final		Scopus	2-s2.0-85089563016
Price K.A., Garrison C.E., Richards N., Field E.K.	57210015080;55969250500;36856863200;35799483800;	A Shallow Water Ferrous-Hulled Shipwreck Reveals a Distinct Microbial Community	2020	Frontiers in Microbiology	1	10.3389/fmicb.2020.01897	https://www.scopus.com/inward/record.uri?eid=2-s2.0-85090212980&doi=10.3389%2ffmicb.2020.01897&partnerID=40&md5=5dcea68fb14340b98dfac36f1874e326	biocorrosion; iron; iron-oxidizing bacteria; microbial communities; shallow water shipwreck	English	Article	Final	All Open Access, Gold	Scopus	2-s2.0-85090212980
Antunes J.T., Sousa A.G.G., Azevedo J., Rego A., Leão P.N., Vasconcelos V.	55207694600;57200501229;56369213600;57188592397;27168745400;7004649080;	Distinct Temporal Succession of Bacterial Communities in Early Marine Biofilms in a Portuguese Atlantic Port	2020	Frontiers in Microbiology	2	10.3389/fmicb.2020.01938	https://www.scopus.com/inward/record.uri?eid=2-s2.0-85089912534&doi=10.3389%2ffmicb.2020.01938&partnerID=40&md5=462494c0be3ca559ab54e26be1956a8c	marine biofilms; marine corrosion; marine fouling; pioneer bacteria; steel surfaces; temporal succession	English	Article	Final	All Open Access, Gold, Green	Scopus	2-s2.0-85089912534
Capão A., Moreira-Filho P., Garcia M., Bitati S., Procópio L.	57203431384;57216971889;57214223299;57203434270;55886928400;	Marine bacterial community analysis on 316L stainless steel coupons by Illumina MiSeq sequencing	2020	Biotechnology Letters	4	10.1007/s10529-020-02927-9	https://www.scopus.com/inward/record.uri?eid=2-s2.0-85085565450&doi=10.1007%2fs10529-020-02927-9&partnerID=40&md5=c60d5f9cd9a57b6eff34f7e850c8111b	Bacteria; Biocorrosion; Marine environment; Microbial community analysis; Microbiologically influenced corrosion (MIC); Stainless 316L	English	Article	Final		Scopus	2-s2.0-85085565450
Reis M.P., Suhadolnik M.L.S., Dias M.F., Ávila M.P., Motta A.M., Barbosa F.A.R., Nascimento A.M.A.	24923715700;56146843800;56038082300;56524059500;57200167498;7005651553;7006631174;	Characterizing a riverine microbiome impacted by extreme disturbance caused by a mining sludge tsunami	2020	Chemosphere	3	10.1016/j.chemosphere.2020.126584	https://www.scopus.com/inward/record.uri?eid=2-s2.0-85082744397&doi=10.1016%2fj.chemosphere.2020.126584&partnerID=40&md5=7ee2708befa94321fae48b9822ba8033	16S rRNA gene; Bioindicator; Fundão dam collapse; River; Sediment microbiome; Water microbiome	English	Article	Final		Scopus	2-s2.0-85082744397
Santos J.C.D., Lopes D.R.G., Da Silva J.D., De Oliveira M.D., Dias R.S., Lima H.S., De Sousa M.P., De Paula S.O., Silva C.C.D.	57210527839;57191845881;57208154117;55446690200;55324737500;57191866363;56012324700;6603011411;35367083100;	Diversity of sulfate-reducing prokaryotes in petroleum production water and oil samples	2020	International Biodeterioration and Biodegradation	2	10.1016/j.ibiod.2020.104966	https://www.scopus.com/inward/record.uri?eid=2-s2.0-85083419446&doi=10.1016%2fj.ibiod.2020.104966&partnerID=40&md5=d53dc73f97f0d66e7839e0b5ee07846d	16S rRNA; Biocorrosion; Biosourcing; Functional prediction; Petroleum reservoir	English	Article	Final		Scopus	2-s2.0-85083419446
Procópio L.	55886928400;	Changes in microbial community in the presence of oil and chemical dispersant and their effects on the corrosion of API 5L steel coupons in a marine-simulated microcosm	2020	Applied Microbiology and Biotechnology	6	10.1007/s00253-020-10688-8	https://www.scopus.com/inward/record.uri?eid=2-s2.0-85085475405&doi=10.1007%2fs00253-020-10688-8&partnerID=40&md5=2b25002a06851fbf771c71e174cd2f9f	API 5L coupon; Microbial corrosion; Microbial diversity; Microcosm; Oil spill; Seawater	English	Article	Final		Scopus	2-s2.0-85085475405
Sokolova D.S., Semenova E.M., Grouzdev D.S., Ershov A.P., Bidzhieva S.K., Ivanova A.E., Babich T.L., Sissenbayeva M.R., Bisenova M.A., Nazina T.N.	6602552612;57214910623;55683461500;57198769635;25947284600;57216005215;8538220000;57218384754;57220246959;6603798988;	Microbial Diversity and Potential Sulfide Producers in the Karazhanbas Oilfield (Kazakhstan)	2020	Microbiology (Russian Federation)	1	10.1134/S0026261720040128	https://www.scopus.com/inward/record.uri?eid=2-s2.0-85089031811&doi=10.1134%2fS0026261720040128&partnerID=40&md5=7a49666ecffeedd80dd1d8cba13e5d6e	high-throughput sequencing; nitrate; nitrite; oilfield; sulfate-reducing prokaryotes; the 16S rRNA gene	English	Article	Final		Scopus	2-s2.0-85089031811
Zhou L., Lu Y.-W., Wang D.-W., Zhang S.-L., Tang E.-G., Qi Z.-Z., Xie S.-N., Wu J., Liang B., Liu J.-F., Yang S.-Z., Zhang J., Gu J.-D., Mu B.-Z.	55710625100;57209731742;57218079079;57218356265;24340130600;57209293288;57216500637;57216502441;56708020300;36096880500;8719114200;55918001900;7403129601;55509556000;	Microbial community composition and diversity in production water of a high-temperature offshore oil reservoir assessed by DNA- and RNA-based analyses	2020	International Biodeterioration and Biodegradation	5	10.1016/j.ibiod.2020.104970	https://www.scopus.com/inward/record.uri?eid=2-s2.0-85083714092&doi=10.1016%2fj.ibiod.2020.104970&partnerID=40&md5=a93f9afcfef4d6b76889d033f2f789e0	16S rRNA sequencing; Active community; DNA- and RNA-Based; Microbial community; Offshore petroleum reservoir	English	Article	Final		Scopus	2-s2.0-85083714092
Phan H.C., Wade S.A., Blackall L.L.	57205250012;7102322178;56250039900;	Microbial communities of orange tubercles in accelerated low-water corrosion	2020	Applied and Environmental Microbiology		10.1128/AEM.00610-20	https://www.scopus.com/inward/record.uri?eid=2-s2.0-85086746788&doi=10.1128%2fAEM.00610-20&partnerID=40&md5=5a2e90b11e86167ee2a87e22f9342a79	ALWC; Metabarcoding; MIC; Orange tubercle; Pure culture	English	Article	Final	All Open Access, Bronze, Green	Scopus	2-s2.0-85086746788
Benedek T., Szentgyörgyi F., Szabó I., Farkas M., Duran R., Kriszt B., Táncsics A.	55317288700;57203930052;55107037500;36967494100;7101718240;23492508700;15077541500;	Aerobic and oxygen-limited naphthalene-amended enrichments induced the dominance of Pseudomonas spp. from a groundwater bacterial biofilm	2020	Applied Microbiology and Biotechnology		10.1007/s00253-020-10668-y	https://www.scopus.com/inward/record.uri?eid=2-s2.0-85084796747&doi=10.1007%2fs00253-020-10668-y&partnerID=40&md5=1f617bf752d758d2b9bfca14f46d6c84	Biobarrier; Biofilm; Bioremediation; Naphthalene; Oxygen-limited; PAH	English	Article	Final	All Open Access, Hybrid Gold, Green	Scopus	2-s2.0-85084796747
Salgar-Chaparro S.J., Lepkova K., Pojtanabuntoeng T., Darwin A., Machuca L.L.	57090962300;8582682700;42262609500;36174873500;43861654600;	Microbiologically influenced corrosion as a function of environmental conditions: A laboratory study using oilfield multispecies biofilms	2020	Corrosion Science	2	10.1016/j.corsci.2020.108595	https://www.scopus.com/inward/record.uri?eid=2-s2.0-85082409916&doi=10.1016%2fj.corsci.2020.108595&partnerID=40&md5=1cba0c8cd356baf006159bf6ae750e40	A. Carbon steel; B. 16S rRNA gene sequencing; B. SEM; C. Localised corrosion; C. Microbiological corrosion	English	Article	Final		Scopus	2-s2.0-85082409916
Garcia M., Procópio L.	57214223299;55886928400;	Distinct Profiles in Microbial Diversity on Carbon Steel and Different Welds in Simulated Marine Microcosm	2020	Current Microbiology	2	10.1007/s00284-020-01898-4	https://www.scopus.com/inward/record.uri?eid=2-s2.0-85078445324&doi=10.1007%2fs00284-020-01898-4&partnerID=40&md5=5b72bd6ed9e9b21a7fcb5b1ae8b5d89d		English	Article	Final		Scopus	2-s2.0-85078445324
De La Fuente M.J., Daille L.K., De la Iglesia R., Walczak M., Armijo F., Pizarro G.E., Vargas I.T.	57216979246;36620818500;24576259300;47962618900;6602868400;7004638881;23568919100;	Electrochemical bacterial enrichment from natural seawater and its implications in biocorrosion of stainless-steel electrodes	2020	Materials		10.3390/ma13102327	https://www.scopus.com/inward/record.uri?eid=2-s2.0-85085594640&doi=10.3390%2fma13102327&partnerID=40&md5=1148935c106d59f08f60467211a1fc46	Marine biocorrosion; Microbial enrichment; Overpotential; Stainless steel	English	Article	Final	All Open Access, Gold, Green	Scopus	2-s2.0-85085594640
Haosagul S., Prommeenate P., Hobbs G., Pisutpaisal N.	57189342280;22956700000;57197140847;6507001196;	Sulfur-oxidizing bacteria in full-scale biogas cleanup system of ethanol industry	2020	Renewable Energy		10.1016/j.renene.2019.11.140	https://www.scopus.com/inward/record.uri?eid=2-s2.0-85076250920&doi=10.1016%2fj.renene.2019.11.140&partnerID=40&md5=bee033053417cf189d3a7676decac306	16S rRNA gene; Ethanol industry; Hydrogen sulfide; Next-generation sequencing; Sulfur-oxidizing bacteria	English	Article	Final		Scopus	2-s2.0-85076250920
Elumalai P., Lim J.-M., Park Y.-J., Cho M., Shea P.J., Oh B.-T.	57193158004;56084843400;24781223500;35069294600;7004764494;7202848411;	Agricultural waste materials enhance protease production by Bacillus subtilis B22 in submerged fermentation under blue light-emitting diodes	2020	Bioprocess and Biosystems Engineering	2	10.1007/s00449-019-02277-5	https://www.scopus.com/inward/record.uri?eid=2-s2.0-85077678120&doi=10.1007%2fs00449-019-02277-5&partnerID=40&md5=0b6eae6d43123afdd69189a767d88572	Agricultural waste products; B. subtilis; Blue LEDs; Protease; Submerged fermentation	English	Article	Final		Scopus	2-s2.0-85077678120
Lahme S., Callbeck C.M., Eland L.E., Wipat A., Enning D., Head I.M., Hubert C.R.J.	54901378900;47160948600;55320563000;6602761323;37664756300;7004835395;7005155531;	Comparison of sulfide-oxidizing Sulfurimonas strains reveals a new mode of thiosulfate formation in subsurface environments	2020	Environmental Microbiology	5	10.1111/1462-2920.14894	https://www.scopus.com/inward/record.uri?eid=2-s2.0-85078594029&doi=10.1111%2f1462-2920.14894&partnerID=40&md5=3f3280903a63a9dc3f622dfcfc3699dd		English	Article	Final		Scopus	2-s2.0-85078594029
Marzocchi U., Palma E., Rossetti S., Aulenta F., Scoma A.	26664927500;57189339807;7007160963;6602798780;36154780600;	Parallel artificial and biological electric circuits power petroleum decontamination: The case of snorkel and cable bacteria	2020	Water Research	7	10.1016/j.watres.2020.115520	https://www.scopus.com/inward/record.uri?eid=2-s2.0-85078679932&doi=10.1016%2fj.watres.2020.115520&partnerID=40&md5=72271f46e067aaaa5542cb06536acab2	Cable bacteria; Hydrocarbon; Long-distance electron transport; Remediation; Sediment; Snorkel	English	Article	Final		Scopus	2-s2.0-85078679932
Su H., Tang R., Peng X., Gao A., Han Y.	56808581800;57214883527;23968190100;57215123946;18041679000;	Corrosion behavior and mechanism of carbon steel influenced by interior deposit microflora of an in-service pipeline	2020	Bioelectrochemistry (Amsterdam, Netherlands)	2	10.1016/j.bioelechem.2019.107406	https://www.scopus.com/inward/record.uri?eid=2-s2.0-85079018645&doi=10.1016%2fj.bioelechem.2019.107406&partnerID=40&md5=5953126526b7da6ed4e6be15ede1101f	16S rRNA sequencing; Carbon steel; Direct electron uptake; EIS; Microbiologically influenced corrosion; Polarization	English	Article	Final		Scopus	2-s2.0-85079018645
Hu D., Zeng J., Wu S., Li X., Ye C., Lin W., Yu X.	57204198205;57202783725;57210428062;57202776729;55616585400;51663781600;57190291931;	A survey of microbial contamination in aviation fuel from aircraft fuel tanks	2020	Folia Microbiologica	2	10.1007/s12223-019-00744-w	https://www.scopus.com/inward/record.uri?eid=2-s2.0-85070667664&doi=10.1007%2fs12223-019-00744-w&partnerID=40&md5=5dadd957f1f82edcdeae5db989bd2529		English	Article	Final		Scopus	2-s2.0-85070667664
Imron M.F., Kurniawan S.B., Ismail N.‘., Abdullah S.R.S.	57201775417;57197845231;56973435900;36953938000;	Future challenges in diesel biodegradation by bacteria isolates: A review	2020	Journal of Cleaner Production	24	10.1016/j.jclepro.2019.119716	https://www.scopus.com/inward/record.uri?eid=2-s2.0-85076570781&doi=10.1016%2fj.jclepro.2019.119716&partnerID=40&md5=2a0981527ceda1e7078a4698d8210d1a	Advantage; Bacteria; Bioremediation; Diesel pollution; Environment; Limitation	English	Review	Final		Scopus	2-s2.0-85076570781
Mostafa A., Im S., Song Y.-C., Ahn Y., Kim D.-H.	57189582743;57200877906;57217301528;57210922435;55760880200;	Enhanced anaerobic digestion by stimulating DIET reaction	2020	Processes	5	10.3390/PR8040424	https://www.scopus.com/inward/record.uri?eid=2-s2.0-85087085074&doi=10.3390%2fPR8040424&partnerID=40&md5=51b1691873ab7efb7c6e48d2b21980bc	Anaerobic digestion; Conductive material (CM); Direct interspecies electron transfer (DIET); External voltage (EV); Microbial community change	English	Review	Final	All Open Access, Gold	Scopus	2-s2.0-85087085074
Wu J., Zhang W., Chai K., Yu A.	56093703700;57216156050;35787076500;56608604500;	Corrosion Behavior of AISI 1045 Steel in Seawater in the Presence of Flavobacterium sp.	2020	Frontiers in Microbiology	2	10.3389/fmicb.2020.00303	https://www.scopus.com/inward/record.uri?eid=2-s2.0-85082711169&doi=10.3389%2ffmicb.2020.00303&partnerID=40&md5=50384b5441d24379d51911a6cc437aaf	AISI 1045 steel; biofilm; corrosion; Flavobacteriumsp; seawater	English	Article	Final	All Open Access, Gold, Green	Scopus	2-s2.0-85082711169
Yu H., Chen X., Liu Q., Qi Y., Zhang Z., Li Y.	36538588500;57218348222;57195679142;36683119500;57221424956;55257515600;	Anti microbiological corrosion performance of cu-containing antibacterial pipeline steel	2020	Corrosion and Protection		10.11973/fsyfh-202003002	https://www.scopus.com/inward/record.uri?eid=2-s2.0-85089803063&doi=10.11973%2ffsyfh-202003002&partnerID=40&md5=c462406110e55bf679362a3d585a292b	Cu-containing antibacterial pipeline steel; Field test; Microbiological induced corrosion; Pitting; Sulfate reducing bacteria	Chinese	Article	Final		Scopus	2-s2.0-85089803063
Salgar-Chaparro S.J., Lepkova K., Pojtanabuntoeng T., Darwin A., Machuca L.L.	57090962300;8582682700;42262609500;36174873500;43861654600;	Nutrient level determines biofilm characteristics and subsequent impact on microbial corrosion and biocide effectiveness	2020	Applied and Environmental Microbiology	7	10.1128/AEM.02885-19	https://www.scopus.com/inward/record.uri?eid=2-s2.0-85082094458&doi=10.1128%2fAEM.02885-19&partnerID=40&md5=dea9432f457b0829ef5ed88179d1876e	16S rRNA; Biocide; Biofilms; Carbon steel; Microbial activity; Microbiologically influenced corrosion; Nutrient level	English	Article	Final	All Open Access, Hybrid Gold, Green	Scopus	2-s2.0-85082094458
Procópio L.	55886928400;	The era of ‘omics’ technologies in the study of microbiologically influenced corrosion	2020	Biotechnology Letters	7	10.1007/s10529-019-02789-w	https://www.scopus.com/inward/record.uri?eid=2-s2.0-85077616406&doi=10.1007%2fs10529-019-02789-w&partnerID=40&md5=99147817b77334f0365331d44053bc2f	Corrosion; High-through sequencing; Metagenomic; Microbial diversity	English	Review	Final		Scopus	2-s2.0-85077616406
Cliffe L., Nixon S.L., Daly R.A., Eden B., Taylor K.G., Boothman C., Wilkins M.J., Wrighton K.C., Lloyd J.R.	57215576971;55222165300;7103342093;56379897300;35428783800;7801357587;14017109200;25638073200;7402365434;	Identification of Persistent Sulfidogenic Bacteria in Shale Gas Produced Waters	2020	Frontiers in Microbiology	2	10.3389/fmicb.2020.00286	https://www.scopus.com/inward/record.uri?eid=2-s2.0-85081273682&doi=10.3389%2ffmicb.2020.00286&partnerID=40&md5=efb5a2ef2299b187f2c88e718e31bbe4	biogenic sulfide; Halanaerobium; microbiology; non-conventional gas; thiosulfate-reducing bacteria	English	Article	Final	All Open Access, Gold, Green	Scopus	2-s2.0-85081273682
Wang B., Liu W., Cai W., Li J., Yang L., Li X., Wang H., Zhu T., Wang A.	57213984342;35206305300;56539174300;57196261291;57202706580;57211140593;57216290343;57202498222;7404619701;	Reinjection oilfield wastewater treatment using bioelectrochemical system and consequent corrosive community evolution on pipe material	2020	Journal of Bioscience and Bioengineering	7	10.1016/j.jbiosc.2019.09.001	https://www.scopus.com/inward/record.uri?eid=2-s2.0-85072785069&doi=10.1016%2fj.jbiosc.2019.09.001&partnerID=40&md5=ae6d4264d3443d26736dff96f9134d5e	Bioelectrochemical system; Corrosive community; Dissolved oxygen; Oilfield wastewater; Sulfate-reducing bacteria	English	Article	Final		Scopus	2-s2.0-85072785069
Daille L.K., Aguirre J., Fischer D., Galarce C., Armijo F., Pizarro G.E., Walczak M., la Iglesia R.D., Vargas I.T.	36620818500;57190660920;57190673789;57190663634;6602868400;7004638881;47962618900;57215724528;23568919100;	Effect of tidal cycles on bacterial biofilm formation and biocorrosion of stainless steel AISI 316L	2020	Journal of Marine Science and Engineering	2	10.3390/jmse8020124	https://www.scopus.com/inward/record.uri?eid=2-s2.0-85081715111&doi=10.3390%2fjmse8020124&partnerID=40&md5=d0b1231bad5c9035563b6af82bd9fc67	Microbiological corrosion; Polarization; SEM; Stainless steel; Weight loss	English	Article	Final	All Open Access, Gold	Scopus	2-s2.0-85081715111
Paranjape K., Bédard É., Whyte L.G., Ronholm J., Prévost M., Faucher S.P.	56604077700;55536648300;7005802569;56657722700;7101731160;6602084353;	Presence of Legionella spp. in cooling towers: the role of microbial diversity, Pseudomonas, and continuous chlorine application	2020	Water Research	7	10.1016/j.watres.2019.115252	https://www.scopus.com/inward/record.uri?eid=2-s2.0-85074708934&doi=10.1016%2fj.watres.2019.115252&partnerID=40&md5=0f433e97b70344f83910e2320bf8ed25	16S rRNA gene targeted amplicon sequencing; Chlorine; Cooling towers; Legionella pneumophila; Microbiome; Pseudomonas	English	Article	Final	All Open Access, Green	Scopus	2-s2.0-85074708934
Gieg L., Sharma M., Sargent J., Shen Y., Bagaria H., Kiesman D., Place T.	6601913918;35619625800;56443544500;56138692500;57210259990;57191536700;8655407000;	Synergistic effect of biocide and biodispersant to mitigate microbiologically influenced corrosion in crude oil transmission pipelines	2020	NACE - International Corrosion Conference Series			https://www.scopus.com/inward/record.uri?eid=2-s2.0-85090509774&partnerID=40&md5=1edfee6f3f07d0d55935ca0eca2b8daa	Biocide; Biodispersant; Internal corrosion; Microbiologically influenced corrosion (MIC); Molecular microbiological methods; Sludge; Transmission pipeline; Under-deposit corrosion (UDC)	English	Conference Paper	Final		Scopus	2-s2.0-85090509774
Jamal M.T.	15765089900;	Enrichment of Potential Halophilic Marinobacter Consortium for Mineralization of Petroleum Hydrocarbons and Also as Oil Reservoir Indicator in Red Sea, Saudi Arabia	2020	Polycyclic Aromatic Compounds	4	10.1080/10406638.2020.1735456	https://www.scopus.com/inward/record.uri?eid=2-s2.0-85081329569&doi=10.1080%2f10406638.2020.1735456&partnerID=40&md5=73a6113a549bc5cc497eee054081689b	Crude oil; halophiles; hydrocarbon degradation; indicator strain; Marinobacter; salinity	English	Article	Article in Press		Scopus	2-s2.0-85081329569
Hutcherson J., Reed M.	57218867733;57218865864;	On site qPCR application for rapid microbial detection and quantification	2020	NACE - International Corrosion Conference Series			https://www.scopus.com/inward/record.uri?eid=2-s2.0-85090509190&partnerID=40&md5=e48fc47968078c28cba758bead010b83	ATP; Bacteria; Bioburden; Detection; Microbial; Plate counts; QPCR	English	Conference Paper	Final		Scopus	2-s2.0-85090509190
Lenchi N., Anzil A., Servais P., Kebbouche-Gana S., Gana M.L., Llirós M.	55771612500;7006537370;7005849675;56527412100;26039122200;12645566200;	Microbacterium algeriense sp. Nov., a novel actinobacterium isolated from algerian oil production waters	2020	International Journal of Systematic and Evolutionary Microbiology		10.1099/ijsem.0.004434	https://www.scopus.com/inward/record.uri?eid=2-s2.0-85098009718&doi=10.1099%2fijsem.0.004434&partnerID=40&md5=0f8696082b9c888a45ca82e52c4e112b	Actinobacteria; Microbacterium algeriense sp. nov; Oilfield; Production water	English	Article	Final		Scopus	2-s2.0-85098009718
Mishra B., Varjani S., Kumar G., Awasthi M.K., Awasthi S.K., Sindhu R., Binod P., Rene E.R., Zhang Z.	55223869300;56641777600;7202418804;13003468000;57190495697;35760609600;8901704900;14523428600;57212239169;	Microbial approaches for remediation of pollutants: Innovations, future outlook, and challenges	2020	Energy and Environment	12	10.1177/0958305X19896781	https://www.scopus.com/inward/record.uri?eid=2-s2.0-85078051972&doi=10.1177%2f0958305X19896781&partnerID=40&md5=686d78b11312e10aa5982e3e2971e796	Bioremediation; biosensor; genetic circuit; microbial electrochemical technology; microbial profiling; persistent organic pollutants	English	Article	Article in Press		Scopus	2-s2.0-85078051972
Fang H., Huang L., Zhao H., Cheng W., Chen Y., Fazeli M., Shang Q.	57212637272;56168724800;12798955800;57075489800;56256668800;57208560044;42462310600;	Mechanics of bio-sediment transport	2020	Mechanics of Bio-Sediment Transport	1	10.1007/978-3-662-61158-6	https://www.scopus.com/inward/record.uri?eid=2-s2.0-85088425244&doi=10.1007%2f978-3-662-61158-6&partnerID=40&md5=88cb9ea9783d10bb4d8e36f7fbee63b2	Bedform and Flow Resistance of Bio-sediment Bed; Bedload Transport of Bio-sediment Suspended Load Transport of Bio-sediment; Bio-sediment; Bio-sediment Properties; Bio-sediment Size and Density Biofilm Bacterial Community; Bio-sediment Transport Mechanics; Biofilm Growth Model; Incipient Velocity of Bio-sediment Settling Velocity of Bio-sediment; Mathematical Model of Bio-sediment Transport; Micr…	English	Book	Final		Scopus	2-s2.0-85088425244
Palacios P.A., Snoeyenbos-West O., Löscher C.R., Thamdrup B., Rotaru A.-E.	57209002712;6603104383;55515612800;56247711900;36638363900;	Baltic Sea methanogens compete with acetogens for electrons from metallic iron	2019	ISME Journal	11	10.1038/s41396-019-0490-0	https://www.scopus.com/inward/record.uri?eid=2-s2.0-85071435156&doi=10.1038%2fs41396-019-0490-0&partnerID=40&md5=c08178a5f561324cb304b21a5f3750c2		English	Article	Final	All Open Access, Hybrid Gold, Green	Scopus	2-s2.0-85071435156
Adam P.S., Borrel G., Gribaldo S.	57193556676;36052597900;6602954470;	An archaeal origin of the Wood–Ljungdahl H4MPT branch and the emergence of bacterial methylotrophy	2019	Nature Microbiology	7	10.1038/s41564-019-0534-2	https://www.scopus.com/inward/record.uri?eid=2-s2.0-85071440150&doi=10.1038%2fs41564-019-0534-2&partnerID=40&md5=27b2ab016199b118b7a88e2d84864314		English	Letter	Final	All Open Access, Green	Scopus	2-s2.0-85071440150
Salgar-Chaparro S.J., Machuca L.L.	57090962300;43861654600;	Complementary DNA/RNA-Based Profiling: Characterization of Corrosive Microbial Communities and Their Functional Profiles in an Oil Production Facility	2019	Frontiers in Microbiology	5	10.3389/fmicb.2019.02587	https://www.scopus.com/inward/record.uri?eid=2-s2.0-85075545689&doi=10.3389%2ffmicb.2019.02587&partnerID=40&md5=730104f2227f27e19e246c1f54b50150	16S rRNA gene; DNA; injection water; microbiologically influenced corrosion (MIC); oil production; produced water; RNA	English	Article	Final	All Open Access, Gold, Green	Scopus	2-s2.0-85075545689
Yan J., Wang S., Zhong K., Hu H., Chen Z., Jian Z., Wen H., Zhang H.	7403728486;57202822649;57202816477;57202815670;57201367411;57202819551;57202815349;44361769700;	Sulfate reduction and heavy metal removal by a novel metal-resistant sulfate-reducing bacterium: Mechanism and optimization	2019	Desalination and Water Treatment	3	10.5004/dwt.2019.24467	https://www.scopus.com/inward/record.uri?eid=2-s2.0-85074404807&doi=10.5004%2fdwt.2019.24467&partnerID=40&md5=356ac30356eb3da8366b746d9a661618	Enterococcus avium; Heavy metal removal; Heterotroph; Metal resistant; Sulfate-reducing bacteria	English	Article	Final		Scopus	2-s2.0-85074404807
Kotu S.P., Mannan M.S., Jayaraman A.	55502450700;7103014437;55409633600;	Emerging molecular techniques for studying microbial community composition and function in microbiologically influenced corrosion	2019	International Biodeterioration and Biodegradation	2	10.1016/j.ibiod.2019.104722	https://www.scopus.com/inward/record.uri?eid=2-s2.0-85069943373&doi=10.1016%2fj.ibiod.2019.104722&partnerID=40&md5=fe3357b902502691f922f491bb72bc2c	Metabolomics; Microbial communities; Microbiologically influenced corrosion; Next generation sequencing	English	Review	Final		Scopus	2-s2.0-85069943373
Ramos Monroy O.A., Ruiz Ordaz N., Hernández Gayosso M.J., Juárez Ramírez C., Galíndez Mayer J.	37023474300;14070739900;6508380304;14070325900;55989800900;	The corrosion process caused by the activity of the anaerobic sporulated bacterium Clostridium celerecrescens on API XL 52 steel	2019	Environmental Science and Pollution Research	1	10.1007/s11356-019-06064-3	https://www.scopus.com/inward/record.uri?eid=2-s2.0-85070871650&doi=10.1007%2fs11356-019-06064-3&partnerID=40&md5=b8befc3d88c7653efcae05c9e0d2f62f	API XL steel; Biocorrosion; Biofilm; Energy-dispersive X-ray spectroscopy; Organic acids; Scanning electron microscopy	English	Article	Final		Scopus	2-s2.0-85070871650
Tüccar T., Ilhan-Sungur E., Abbas B., Muyzer G.	57208927154;15080713500;13402716600;7004888229;	Coexistence of sulfate reducers with the other oil bacterial groups in Diyarbakır oil fields	2019	Anaerobe	6	10.1016/j.anaerobe.2019.04.008	https://www.scopus.com/inward/record.uri?eid=2-s2.0-85066142594&doi=10.1016%2fj.anaerobe.2019.04.008&partnerID=40&md5=744b8b95fd93af523421807ed0f4d9cc	Bacterial community; Enrichment culture; Petroleum microbiology; Sulfate reducing bacteria	English	Article	Final		Scopus	2-s2.0-85066142594
Poddar K., Sarkar D., Sarkar A.	57208777795;57208773371;55514801400;	Construction of potential bacterial consortia for efficient hydrocarbon degradation	2019	International Biodeterioration and Biodegradation	8	10.1016/j.ibiod.2019.104770	https://www.scopus.com/inward/record.uri?eid=2-s2.0-85071417292&doi=10.1016%2fj.ibiod.2019.104770&partnerID=40&md5=77172d7c6fdf205a21ed295bb8193523	Bacteria; Biodegradation; Consortia; GC-MS; Petroleum hydrocarbon (PHC)	English	Article	Final		Scopus	2-s2.0-85071417292
Qi P., Wan Y., Zeng Y., Zheng L., Zhang D.	7005650427;35306203000;56372921000;56266659400;7405360482;	Rapid detection methods for sulfate-reducing bacteria in marine environments	2019	Journal of the Chinese Society of Corrosion and Protection		10.11902/1005.4537.2019.161	https://www.scopus.com/inward/record.uri?eid=2-s2.0-85074654315&doi=10.11902%2f1005.4537.2019.161&partnerID=40&md5=65b6a5b0c11c7145da6c73f5999381c4	Bacterial population; Detection; Metabolic activity; Sulfate-reducing bacteria	Chinese	Article	Final		Scopus	2-s2.0-85074654315
Xu C., Feng Y.-R., Yu D.-D., Xu P., Zhang S.-X.	57202626910;57209878495;57209882801;55187525000;57201618147;	Isolation of a thermophilic desulfurization strain and study on its desulfurization property [一株嗜热脱硫菌株的筛选及其生物脱硫性能研究]	2019	Xiandai Huagong/Modern Chemical Industry		10.16606/j.cnki.issn0253-4320.2019.09.024	https://www.scopus.com/inward/record.uri?eid=2-s2.0-85074040098&doi=10.16606%2fj.cnki.issn0253-4320.2019.09.024&partnerID=40&md5=ea1d75e35781eea774238f8f3a59c66d	Biochemical and physiological characteristics; Biological desulfurization; Geobacillus; Oilfield wastewater	Chinese	Article	Final		Scopus	2-s2.0-85074040098
Liduino V.S., Cravo-Laureau C., Noel C., Carbon A., Duran R., Lutterbach M.T., Camporese Sérvulo E.F.	57192709902;6505776525;57191824559;57209451370;7101718240;6507617197;13613227100;	Comparison of flow regimes on biocorrosion of steel pipe weldments: Community composition and diversity of biofilms	2019	International Biodeterioration and Biodegradation	6	10.1016/j.ibiod.2019.104717	https://www.scopus.com/inward/record.uri?eid=2-s2.0-85067812155&doi=10.1016%2fj.ibiod.2019.104717&partnerID=40&md5=2f8605c100d639ea00e19da7fe853bf1	Biofilm; Metagenomic diversity; Microbial corrosion; Seawater flow; Welded joints	English	Article	Final		Scopus	2-s2.0-85067812155
Gao P., Li Y., Tan L., Guo F., Ma T.	45960926300;57211257237;57211256392;55659202300;55728800200;	Composition of bacterial and archaeal communities in an alkali-surfactant-polyacrylamide-flooded oil reservoir and the responses of microcosms to nutrients	2019	Frontiers in Microbiology	6	10.3389/fmicb.2019.02197	https://www.scopus.com/inward/record.uri?eid=2-s2.0-85073153424&doi=10.3389%2ffmicb.2019.02197&partnerID=40&md5=4bbdb8f5758a821689c18dee46c067a0	16S rRNA sequencing; Alkaline-surfactant-polyacrylamide; Halomonas; Microbial community; Oil reservoir	English	Article	Final	All Open Access, Gold, Green	Scopus	2-s2.0-85073153424
Giordani A., Rodriguez R.P., Sancinetti G.P., Hayashi E.A., Beli E., Brucha G.	57209658045;36983332700;8971332200;8952957700;57209662988;6503950671;	Effect of low pH and metal content on microbial community structure in an anaerobic sequencing batch reactor treating acid mine drainage	2019	Minerals Engineering	9	10.1016/j.mineng.2019.105860	https://www.scopus.com/inward/record.uri?eid=2-s2.0-85068380324&doi=10.1016%2fj.mineng.2019.105860&partnerID=40&md5=527c8e7e33ec2a4e4edd2481da177f05	Acid mine drainage; Anaerobic sequencing batch reactor; Microbial community; Sulfate reducing bacteria	English	Article	Final		Scopus	2-s2.0-85068380324
Le Borgne S., Baquerizo G.	7003917295;8968498400;	Microbial ecology of biofiltration units used for the desulfurization of biogas	2019	ChemEngineering	8	10.3390/chemengineering3030072	https://www.scopus.com/inward/record.uri?eid=2-s2.0-85076238786&doi=10.3390%2fchemengineering3030072&partnerID=40&md5=84231dc4b08c24fa090416ea918f57be	Anoxic biofiltration; Autotrophic denitrification; Biofiltration; Biogas; Biotrickling filters; Desulfurization; Hydrogen sulfide; Microbial ecology; Molecular techniques; Sulfur-oxidizing bacteria	English	Review	Final	All Open Access, Gold	Scopus	2-s2.0-85076238786
Buijs Y., Bech P.K., Vazquez-Albacete D., Bentzon-Tilia M., Sonnenschein E.C., Gram L., Zhang S.-D.	57211038948;57193069285;57192395854;37664425900;49864468300;34975081400;35764928600;	Marine Proteobacteria as a source of natural products: Advances in molecular tools and strategies	2019	Natural Product Reports	8	10.1039/c9np00020h	https://www.scopus.com/inward/record.uri?eid=2-s2.0-85072368656&doi=10.1039%2fc9np00020h&partnerID=40&md5=734ebd06d9fe57a1804390fe9cf95221		English	Review	Final	All Open Access, Green	Scopus	2-s2.0-85072368656
Wang D., Lin J., Lin J., Wang W., Li S.	57211761416;57210793910;56331723200;56969961600;35234022500;	Biodegradation of petroleum hydrocarbons by bacillus subtilis BL-27, a strain with weak hydrophobicity	2019	Molecules	11	10.3390/molecules24173021	https://www.scopus.com/inward/record.uri?eid=2-s2.0-85071473364&doi=10.3390%2fmolecules24173021&partnerID=40&md5=567ea8d3f560b495d4ff0a27fc389338	Bacillus subtilis; Biodegradation; Cell surface hydrophobicity; Hydrocarbon-degrading bacterium; Surfactant	English	Article	Final	All Open Access, Gold, Green	Scopus	2-s2.0-85071473364
Lekbach Y., Dong Y., Li Z., Xu D., El Abed S., Yi Y., Li L., Ibnsouda Koraichi S., Sun T., Wang F.	57202978424;57201923769;56978363600;55499723800;36995355500;57209071296;55898002600;6602769176;34771991400;36078867800;	Catechin hydrate as an eco-friendly biocorrosion inhibitor for 304L stainless steel with dual-action antibacterial properties against Pseudomonas aeruginosa biofilm	2019	Corrosion Science	8	10.1016/j.corsci.2019.05.021	https://www.scopus.com/inward/record.uri?eid=2-s2.0-85066443960&doi=10.1016%2fj.corsci.2019.05.021&partnerID=40&md5=a7e56a2ed06923fd8d83c529a2cc3ff6	Catechin hydrate; EIS; Microbiological corrosion; Stainless steel; TEM	English	Article	Final		Scopus	2-s2.0-85066443960
Liu J., Wu J., Lin J., Zhao J., Xu T., Yang Q., Zhao J., Zhao Z., Song X.	57210417993;57195266337;57210412136;57191474319;57195945063;57203353500;57212296122;7404147874;14826087500;	Changes in the microbial community diversity of oil exploitation	2019	Genes	5	10.3390/genes10080556	https://www.scopus.com/inward/record.uri?eid=2-s2.0-85070652351&doi=10.3390%2fgenes10080556&partnerID=40&md5=46ad3c7bfc8db9c1de68efc6d1d4daa4	16S rRNA sequencing; Microbial community; Microbial enhanced oil recovery technology	English	Article	Final	All Open Access, Gold, Green	Scopus	2-s2.0-85070652351
Uribe-Flores M.M., Cerqueda-García D., Hernández-Nuñez E., Cadena S., García-Cruz N.U., Trejo-Hernández M.R., Aguirre-Macedo M.L., García-Maldonado J.Q.	57208480932;55937679700;16642429600;57196460950;57189057963;6507904330;7103022181;24341212300;	Bacterial succession and co-occurrence patterns of an enriched marine microbial community during light crude oil degradation in a batch reactor	2019	Journal of Applied Microbiology	8	10.1111/jam.14307	https://www.scopus.com/inward/record.uri?eid=2-s2.0-85067016137&doi=10.1111%2fjam.14307&partnerID=40&md5=68b6324cfe4ed5029999a2a4d3ba46cd	biodegradation; co-occurrence network; enriched marine microbial community; light crude oil; microbial succession	English	Article	Final		Scopus	2-s2.0-85067016137
Purwasena I.A., Aditiawati P., Siwi I.K., Fauziyyah N.A.	36093273900;24779568900;57209849055;57210411507;	The effect of cymbopogon citratus essential oil on community dynamics of biofilm-forming bacteria isolated from brine water of oil reservoir in South Sumatra	2019	IOP Conference Series: Earth and Environmental Science		10.1088/1755-1315/299/1/012057	https://www.scopus.com/inward/record.uri?eid=2-s2.0-85070609892&doi=10.1088%2f1755-1315%2f299%2f1%2f012057&partnerID=40&md5=82735e136339437f4b49682305951bc4		English	Conference Paper	Final	All Open Access, Bronze	Scopus	2-s2.0-85070609892
Yang F., Yuan H., Li C., Zhang W., Yang L., Bao Z., Nie J., Ni W.	56441894700;12792490200;57210464274;55763791223;57202784886;35848125300;57202774664;57210420213;	Structure and corrosivity of bacterial community for biofilms on cement mortars of different composition in flowing reclaimed water	2019	Corrosion Science and Protection Technology		10.11903/1002.6495.2018.254	https://www.scopus.com/inward/record.uri?eid=2-s2.0-85070962199&doi=10.11903%2f1002.6495.2018.254&partnerID=40&md5=f1bc6382ce8b1c88fc114d777f9c4f24	Cement mortar lining; Cement/slag ratios; Corrosion characteristics; Microbial communities; Miseq sequencing; Reclaimed water	Chinese	Article	Final		Scopus	2-s2.0-85070962199
Yang F., Yuan H., Li C., Zhang W., Yang L., Bao Z., Nie J., Ni W.	56441894700;12792490200;57210464274;55763791223;57202784886;35848125300;57202774664;57210420213;	Structure and corrosivity of bacterial community for biofilms on cement mortars of different composition in flowing reclaimed water	2019	Biodiversity Science		10.11903/1002.6495.2018.254	https://www.scopus.com/inward/record.uri?eid=2-s2.0-85070838323&doi=10.11903%2f1002.6495.2018.254&partnerID=40&md5=5256d6c6f2ee4fdd2a10b09ee7094e05	Cement mortar lining; Cement/slag ratios; Corrosion characteristics; Microbial communities; Miseq sequencing; Reclaimed water	Chinese	Article	Final		Scopus	2-s2.0-85070838323
Wang R.-W., Xu S.-R., Luo Z.-F., Peng H.-X., Liu J.-Q., Zhou X., Xu J., Qiu S.-D., He X.-F.	57210193112;57194330681;57188874995;57189699136;26662761400;56610948600;57210194926;56611257800;56611033300;	Influence of the epoxy resin coating on the biofilm on ductile cast iron pipes [环氧树脂封面层对球墨铸铁管生物膜的影响]	2019	Zhongguo Huanjing Kexue/China Environmental Science			https://www.scopus.com/inward/record.uri?eid=2-s2.0-85069841541&partnerID=40&md5=90aa110491d2c8d752f9c35df9e7c567	Biofilm; Coating; Drinking water distribution pipe; Ductile cast iron pipes; Microbial community	Chinese	Article	Final		Scopus	2-s2.0-85069841541
Rajeev M., Sushmitha T.J., Toleti S.R., Pandian S.K.	57206475383;57206470709;57021878300;8707856700;	Culture dependent and independent analysis and appraisal of early stage biofilm-forming bacterial community composition in the Southern coastal seawater of India	2019	Science of the Total Environment	4	10.1016/j.scitotenv.2019.02.171	https://www.scopus.com/inward/record.uri?eid=2-s2.0-85061708008&doi=10.1016%2fj.scitotenv.2019.02.171&partnerID=40&md5=b17f39b0a9edbfcdcff07422e57e7261	Artificial surfaces; Natural biofilm; Next–generation sequencing; Pioneering biofouling community; Species sorting	English	Article	Final		Scopus	2-s2.0-85061708008
Westphal A., Eichinger F., Eichinger L., Würdemann H.	55579070200;56730660600;56247950800;35096935500;	Change in the microbial community of saline geothermal fluids amended with a scaling inhibitor: effects of heat extraction and nitrate dosage	2019	Extremophiles	2	10.1007/s00792-019-01080-0	https://www.scopus.com/inward/record.uri?eid=2-s2.0-85061903876&doi=10.1007%2fs00792-019-01080-0&partnerID=40&md5=9248014af6f413cec6e328e330225c3a	Aquifer; Geothermal plant; Hyperthermophilic sulfate reduction; Nitrate corrosion control; NR-SOB; SRB	English	Article	Final		Scopus	2-s2.0-85061903876
Checinska Sielaff A., Urbaniak C., Mohan G.B.M., Stepanov V.G., Tran Q., Wood J.M., Minich J., McDonald D., Mayer T., Knight R., Karouia F., Fox G.E., Venkateswaran K.	57201055448;55303622900;57126174400;35592313600;57197686332;57214045149;55889086300;23667804700;57191997412;57202526255;8522310000;7202264124;7006260631;	Characterization of the total and viable bacterial and fungal communities associated with the International Space Station surfaces	2019	Microbiome	49	10.1186/s40168-019-0666-x	https://www.scopus.com/inward/record.uri?eid=2-s2.0-85064042651&doi=10.1186%2fs40168-019-0666-x&partnerID=40&md5=9deee10b6b33ff3b778c4ccaedde785b	16S rRNA; Built microbiome; Environmental surface; International Space Station; ITS; Microbial diversity; Microbiome; Propidium monoazide	English	Article	Final	All Open Access, Gold, Green	Scopus	2-s2.0-85064042651
Kalwasińska A., Deja-Sikora E., Szabó A., Krawiec A., Felföldi T., Swiontek Brzezinska M., Walczak M.	6507024567;23088564000;56479970100;6701532131;15765264300;55665234100;15824745400;	Microbial Communities of Low Temperature, Saline Groundwater Used for Therapeutical Purposes in North Poland	2019	Geomicrobiology Journal	1	10.1080/01490451.2018.1535632	https://www.scopus.com/inward/record.uri?eid=2-s2.0-85060713806&doi=10.1080%2f01490451.2018.1535632&partnerID=40&md5=a3e7f87ee35cb4c0324f1b3a8e3f9bbb	Balneotherapy; brine; microbial communities; pristine groundwater; sulfate-reducing bacteria	English	Article	Final		Scopus	2-s2.0-85060713806
Elumalai P., Parthipan P., Narenkumar J., Anandakumar B., Madhavan J., Oh B.-T., Rajasekar A.	57193158004;57193152696;57194229197;57205747311;8955335700;7202848411;55928874800;	Role of thermophilic bacteria (Bacillus and Geobacillus) on crude oil degradation and biocorrosion in oil reservoir environment	2019	3 Biotech	11	10.1007/s13205-019-1604-0	https://www.scopus.com/inward/record.uri?eid=2-s2.0-85061399119&doi=10.1007%2fs13205-019-1604-0&partnerID=40&md5=3ef3daea6410b96a62b362e84f69322d	Biocorrosion; Biodegradation; Carbon steel; Oil reservoir; Thermophilic bacteria	English	Article	Final	All Open Access, Green	Scopus	2-s2.0-85061399119
Djouahra-Fahem D., Angar Y., Gana L.M., Khoukhi F., Kebbouche-Gana S.	57205200533;56815165000;57205193627;57205200280;56527412100;	A Comprehensive Study on Crude Methanolic Extract of Daphne gnidium L. as Effective Corrosion Inhibitors of Mild Steel Induced by SRB Consortium	2019	Journal of Bio- and Tribo-Corrosion	5	10.1007/s40735-018-0210-8	https://www.scopus.com/inward/record.uri?eid=2-s2.0-85059014005&doi=10.1007%2fs40735-018-0210-8&partnerID=40&md5=39d7875823354cfa5c847b5d6d1afac0	Biocorrosion; Carbon steel; Daphne gnidium; Electrochemical tests; SRB; Weight loss tests	English	Article	Final		Scopus	2-s2.0-85059014005
Li X., Xiao H., Zhang W., Li Y., Tang X., Duan J., Yang Z., Wang J., Guan F., Ding G.	57195738900;11439126700;57204689837;57195742312;8620065600;7202785789;57204688818;57206678417;57189383743;7201791774;	Analysis of cultivable aerobic bacterial community composition and screening for facultative sulfate-reducing bacteria in marine corrosive steel	2019	Journal of Oceanology and Limnology	5	10.1007/s00343-019-7400-1	https://www.scopus.com/inward/record.uri?eid=2-s2.0-85056740987&doi=10.1007%2fs00343-019-7400-1&partnerID=40&md5=8115a20a07d0d4222e1617657235201b	16S rRNA gene sequencing; bacterial community composition; cultivable aerobic bacteria; facultative sulfate-reducing bacteria; marine corrosive steel	English	Article	Final		Scopus	2-s2.0-85056740987
Oldham A.L., Sandifer V., Duncan K.E.	23668499600;57205516935;7103103053;	Effects of sample preservation on marine microbial diversity analysis	2019	Journal of Microbiological Methods	2	10.1016/j.mimet.2019.01.006	https://www.scopus.com/inward/record.uri?eid=2-s2.0-85060352949&doi=10.1016%2fj.mimet.2019.01.006&partnerID=40&md5=a22f685ecbc4e032de47284d57d0a5c6	16S rRNA gene libraries; DNA and RNA extraction; Marine microbial communities; Microbial diversity; Sample preservation methods; Sample processing methods	English	Article	Final		Scopus	2-s2.0-85060352949
Ouyang E., Lu Y., Ouyang J., Wang L., Wang X.	18437985100;57196097668;57196094506;57196094998;56423834200;	Performance and dynamic characteristics of microbial communities in multi-stage anaerobic reactors treating gibberellin wastewater	2019	Journal of Bioscience and Bioengineering	3	10.1016/j.jbiosc.2018.05.017	https://www.scopus.com/inward/record.uri?eid=2-s2.0-85057436864&doi=10.1016%2fj.jbiosc.2018.05.017&partnerID=40&md5=6570344b0fa73086e0fba9824392938a	Anaerobic reactor; Archaeal community; Bacterial community; Gibberellin wastewater; Illumina MiSeq sequencing	English	Article	Final		Scopus	2-s2.0-85057436864
Mugge R.L., Brock M.L., Salerno J.L., Damour M., Church R.A., Lee J.S., Hamdan L.J.	57206469406;57206474870;57202389206;57201394688;7103198701;12805222800;14037154500;	Deep-sea biofilms, historic shipwreck preservation and the Deepwater Horizon spill	2019	Frontiers in Marine Science	10	10.3389/fmars.2019.00048	https://www.scopus.com/inward/record.uri?eid=2-s2.0-85061737771&doi=10.3389%2ffmars.2019.00048&partnerID=40&md5=5ecf96fa66de2f62c029f799c3343c53	Biofilm; Corrosion; Deep sea; Deepwater Horizon oil spill; Gulf of Mexico; Metagenome; Microbiome; Shipwreck	English	Article	Final	All Open Access, Gold, Green	Scopus	2-s2.0-85061737771
Machuca L.L.	43861654600;	Understanding and addressing Microbiologically Influene Corrosion (MIC)	2019	Corrosion and Materials	2		https://www.scopus.com/inward/record.uri?eid=2-s2.0-85062921663&partnerID=40&md5=3bd1bf9685f30cd36f276dce97ac96c4		English	Review	Final		Scopus	2-s2.0-85062921663
Suarez E.M., Lepkova K., Kinsella B., Machuca L.L.	57205056322;8582682700;7007058191;43861654600;	Aggressive corrosion of steel by a thermophilic microbial consortium in the presence and absence of sand	2019	International Biodeterioration and Biodegradation	12	10.1016/j.ibiod.2018.12.003	https://www.scopus.com/inward/record.uri?eid=2-s2.0-85058390083&doi=10.1016%2fj.ibiod.2018.12.003&partnerID=40&md5=fdd2518f6cfaca9cb86b64b67ec609d1	Carbon steel; Microbiological corrosion; Sand deposit; SEM	English	Article	Final		Scopus	2-s2.0-85058390083
Jia R., Unsal T., Xu D., Lekbach Y., Gu T.	57190442641;56178265500;55499723800;57202978424;7102898905;	Microbiologically influenced corrosion and current mitigation strategies: A state of the art review	2019	International Biodeterioration and Biodegradation	84	10.1016/j.ibiod.2018.11.007	https://www.scopus.com/inward/record.uri?eid=2-s2.0-85057129156&doi=10.1016%2fj.ibiod.2018.11.007&partnerID=40&md5=6593cb96b7669eefb3a266dd68bd74e9	Biocide; Biofilm; Electrochemical methods; Electrogenicity; Extracellular electron transfer; Microbiologically influenced corrosion	English	Review	Final		Scopus	2-s2.0-85057129156
Lahme S., Enning D., Callbeck C.M., Vega D.M., Curtis T.P., Head I.M., Hubert C.R.J.	54901378900;37664756300;47160948600;57205731418;7005910772;7004835395;7005155531;	Metabolites of an oil field sulfideoxidizing, nitrate-reducing Sulfurimonas sp. cause severe corrosion	2019	Applied and Environmental Microbiology	11	10.1128/AEM.01891-18	https://www.scopus.com/inward/record.uri?eid=2-s2.0-85061303760&doi=10.1128%2fAEM.01891-18&partnerID=40&md5=07ceb2e1f9ca91a7dd4e90570857f03d	Microbiologically influenced corrosion; Nitrate reduction; Oil field microbiology; Souring control; Sulfide oxidation	English	Article	Final	All Open Access, Hybrid Gold, Green	Scopus	2-s2.0-85061303760
Ortega D., Alvarado C., Muñoz L., Kohler H., Pineda F., Páez M., Sancy M., Vejar N.D., Blamey J.M.	55962999000;57206695697;36961404000;57213070066;57192107058;7006658774;23973316100;55499117600;6602148353;	Effect of a bacterial consortium on passivation property of 2024 aluminum alloy	2019	International Journal of Electrochemical Science	1	10.20964/2019.02.07	https://www.scopus.com/inward/record.uri?eid=2-s2.0-85061861447&doi=10.20964%2f2019.02.07&partnerID=40&md5=f022738314880a990e759f6eb171c690	2024-T3; Aluminum alloy; Antarctica; Bacillus toyonensis; Consortium; Staphylococcus aureus	English	Article	Final		Scopus	2-s2.0-85061861447
da Fonseca M.M.B., Minnicelli C.F., Silva-Portela R.D.C.B., de Farias M.F., dos Santos P.R.S., Fernandes G.J.T., Agnez-Lima L.F.	57204001433;36245468900;57078975300;57200559498;35995149500;7101790749;6602865106;	Unlocking and functional profiling of the bacterial communities in diesel tanks upon additive treatment	2019	Fuel	5	10.1016/j.fuel.2018.09.107	https://www.scopus.com/inward/record.uri?eid=2-s2.0-85054038145&doi=10.1016%2fj.fuel.2018.09.107&partnerID=40&md5=b4cdb935f0678aac9e9bc6783f084049	Biocide; Biodeterioration; Diesel; Metagenomics; Next generation sequencing	English	Article	Final		Scopus	2-s2.0-85054038145
Salgar-Chaparro S.J., Machuca L.L., Lepkova K., Pojtanabuntoeng T., Darwin A.	57090962300;43861654600;8582682700;42262609500;36174873500;	Investigating the effect of temperature in the community structure of an oilfield microbial consortium, and its impact on corrosion of carbon steel	2019	NACE - International Corrosion Conference Series	1		https://www.scopus.com/inward/record.uri?eid=2-s2.0-85070064496&partnerID=40&md5=7d9521d79653552bb45ecb48fdc3df94	16S rRNA profiling; DNA; Mesophiles; Microbiologically Influenced Corrosion (MIC); RNA; Thermophile	English	Conference Paper	Final		Scopus	2-s2.0-85070064496
Sharma N., Huang W.	56810241200;57211362414;	Expanding industry access to molecular microbiological methods: Development of an off-the-shelf laboratory workflow for qPCR and NGS analysis	2019	NACE - International Corrosion Conference Series			https://www.scopus.com/inward/record.uri?eid=2-s2.0-85070105514&partnerID=40&md5=add0cd3e608022761d186f7ab64be36c	16 rRNA metagenomic analysis; DNA extraction; IRB; Iron-reducing bacteria; Methanogen; MIC; Microbiologically influenced corrosion; Next-generation sequencing; NGS; QPCR; Quantitative PCR; SRB; Sulfate-reducing prokaryote	English	Conference Paper	Final		Scopus	2-s2.0-85070105514
Demeter M., Wornstaff V., Wiggins C., Maley D.	55947757300;56241859300;57214987161;37075037900;	A comprehensive microbial assessment of hydraulic fracturing stimulations using state-of-the-art molecular methods: Three western-Canadian case studies	2019	Proceedings - SPE Annual Technical Conference and Exhibition		10.2118/195995-ms	https://www.scopus.com/inward/record.uri?eid=2-s2.0-85079152537&doi=10.2118%2f195995-ms&partnerID=40&md5=bb2d6732b890e9eae3522820b83b4f81		English	Conference Paper	Final		Scopus	2-s2.0-85079152537
Phan H.C., Wade S.A., Blackall L.L.	57205250012;7102322178;56250039900;	Is marine sediment the source of microbes associated with accelerated low water corrosion?	2019	Applied Microbiology and Biotechnology	5	10.1007/s00253-018-9455-x	https://www.scopus.com/inward/record.uri?eid=2-s2.0-85059249477&doi=10.1007%2fs00253-018-9455-x&partnerID=40&md5=a4641cd1b9276c720c7364db370586fb	Accelerated low water corrosion; Isolation; Metabarcoding; Microbiologically influenced corrosion; Sediment; Tubercle	English	Article	Final		Scopus	2-s2.0-85059249477
Basera P., Lavania M., Lal B.	57209581385;12808889500;7102603276;	Potential of dynamic bacterial communities in the bio-corrosion process: A proof study with surface morphology of metal coupons	2019	RSC Advances	3	10.1039/c9ra01959f	https://www.scopus.com/inward/record.uri?eid=2-s2.0-85067513187&doi=10.1039%2fc9ra01959f&partnerID=40&md5=847e4b6baa27b7860630b01bbc609ee1		English	Article	Final	All Open Access, Gold	Scopus	2-s2.0-85067513187
Brown D.C., Turner R.J.	57191540562;35448935600;	Biofilms and Microbiologically Influenced Corrosion in the Petroleum Industry	2019	ACS Symposium Series	2	10.1021/bk-2019-1323.ch009	https://www.scopus.com/inward/record.uri?eid=2-s2.0-85074908748&doi=10.1021%2fbk-2019-1323.ch009&partnerID=40&md5=ccccaa723e66e603794eb8e784ff5f1e		English	Book Chapter	Final		Scopus	2-s2.0-85074908748
Wood J.L., Osman A., Wade S.A.	57190843495;57189630296;7102322178;	An efficient, cost-effective method for determining the growth rate of sulfate-reducing bacteria using spectrophotometry	2019	MethodsX	1	10.1016/j.mex.2019.09.036	https://www.scopus.com/inward/record.uri?eid=2-s2.0-85072917279&doi=10.1016%2fj.mex.2019.09.036&partnerID=40&md5=643194e1906e6fbabdb907ac61edf223	Biocorrosion; Growth rate; Microbial corrosion; Optical density; Spectrophotometric growth analysis of sulfate-reducing bacteria using acid-amendments; SRB; Sulfate-reducing bacteria	English	Article	Final	All Open Access, Gold, Green	Scopus	2-s2.0-85072917279
Liu H., Meng G., Li W., Gu T., Liu H.	56471035200;57209968468;57203497753;7102898905;57218492447;	Microbiologically influenced corrosion of carbon steel beneath a deposit in CO2-saturated formation water containing Desulfotomaculum nigrificans	2019	Frontiers in Microbiology	6	10.3389/fmicb.2019.01298	https://www.scopus.com/inward/record.uri?eid=2-s2.0-85069218097&doi=10.3389%2ffmicb.2019.01298&partnerID=40&md5=650ca5c30a16924efa66079af95f004f	Biofilm; Carbon steel; Microbiological corrosion; Sulfate reducing bacteria; Under deposit corrosion	English	Article	Final	All Open Access, Gold, Green	Scopus	2-s2.0-85069218097
Su H., Mi S., Peng X., Han Y.	56808581800;56195725300;23968190100;18041679000;	The mutual influence between corrosion and the surrounding soil microbial communities of buried petroleum pipelines	2019	RSC Advances	4	10.1039/c9ra03386f	https://www.scopus.com/inward/record.uri?eid=2-s2.0-85068112436&doi=10.1039%2fc9ra03386f&partnerID=40&md5=2f4c1ea1484e09c1114f5056f241e43a		English	Article	Final	All Open Access, Gold	Scopus	2-s2.0-85068112436
Manna K., Moore J., Wunch K., Massie-Schuh E., Daly R.A., Wrighton K., Wilkins M.	57191953922;56015928000;16235590800;56429661600;7103342093;25638073200;14017109200;	Relative performance of various 16S ITAG amplicon sequencing primer pairs in profiling microbial communities relevant to oil & gas operations	2019	NACE - International Corrosion Conference Series			https://www.scopus.com/inward/record.uri?eid=2-s2.0-85070060337&partnerID=40&md5=c65f15f04cbb61931fcdfa309d2bfa7b	16S rRNA; Bacteria; Community profiling; Metagenomics; Molecular techniques	English	Conference Paper	Final		Scopus	2-s2.0-85070060337
Staniszewska A., Kunicka-Styczyńska A., Otlewska A., Gawor J., Gromadka R., Żuchniewicz K., Ziemiński K.	57196299638;34880276700;8983361100;49961128100;6603472660;55869942400;54973519500;	High-throughput sequencing approach in analysis of microbial communities colonizing natural gas pipelines	2019	MicrobiologyOpen	1	10.1002/mbo3.806	https://www.scopus.com/inward/record.uri?eid=2-s2.0-85070605814&doi=10.1002%2fmbo3.806&partnerID=40&md5=7b8421f0f78df1047e3c1062d903d9d3	high-throughput sequencing; microbial communities; microbiomes; natural gas pipelines	English	Article	Final	All Open Access, Gold, Green	Scopus	2-s2.0-85070605814
Hanson C.A., Müller A.L., Loy A., Dona C., Appel R., Jørgensen B.B., Hubert C.R.J.	16309565200;55966296300;56243274300;57208835097;35977597100;7202434768;7005155531;	Historical factors associated with past environments influence the biogeography of thermophilic endospores in arctic marine sediments	2019	Frontiers in Microbiology	4	10.3389/fmicb.2019.00245	https://www.scopus.com/inward/record.uri?eid=2-s2.0-85065924349&doi=10.3389%2ffmicb.2019.00245&partnerID=40&md5=1f6f2bc5e60e487ac7703453715cf163	Biogeography; Desulfotomaculum; Dispersal; Endospore; Marine sediment; Sulfate-reducing bacteria; Thermophile	English	Article	Final	All Open Access, Gold, Green	Scopus	2-s2.0-85065924349
Lipus D., Vikram A., Hammack R., Bibby K., Gulliver D.	56403233800;24282108000;6601986598;36087076200;56119246600;	The Effects of Sample Storage Conditions on the Microbial Community Composition in Hydraulic Fracturing Produced Water	2019	Geomicrobiology Journal	2	10.1080/01490451.2019.1599470	https://www.scopus.com/inward/record.uri?eid=2-s2.0-85064828652&doi=10.1080%2f01490451.2019.1599470&partnerID=40&md5=f55390aa5ca3ec066b6123ff1bb54126	Fracturing fluids; hydraulic fracturing; microbial ecology; microbiology; produced water; sample storage	English	Article	Article in Press		Scopus	2-s2.0-85064828652
Sinha R.K., Krishnan K.P., Thomas F.A., Binish M.B., Mohan M., Kurian P.J.	35216172100;55751698900;57196085422;57203683490;24780895400;36745476500;	Polyphasic approach revealed complex bacterial community structure and function in deep sea sediment of ultra-slow spreading Southwest Indian Ridge	2019	Ecological Indicators	4	10.1016/j.ecolind.2018.08.063	https://www.scopus.com/inward/record.uri?eid=2-s2.0-85052638030&doi=10.1016%2fj.ecolind.2018.08.063&partnerID=40&md5=e0da96bb97c90bb34cd4df68cf42e807	16S metagenome; Bacterial community; Complex organic matter; Deep-sea sediment; Southwest Indian Ridge	English	Article	Final		Scopus	2-s2.0-85052638030
Ding C., Cheng W., Nie X.	56065749200;56035672100;37119358200;	Microorganisms and radionuclides	2019	Interface Science and Technology	1	10.1016/B978-0-08-102727-1.00003-0	https://www.scopus.com/inward/record.uri?eid=2-s2.0-85064560925&doi=10.1016%2fB978-0-08-102727-1.00003-0&partnerID=40&md5=29b7956ba395294c439adb7a585acc2f	Biocorrosion; Biomineralization; Bioremediation; Impacting factors; Interaction mechanism; Radionuclides	English	Book Chapter	Final		Scopus	2-s2.0-85064560925
Nixon S.L., Daly R.A., Borton M.A., Solden L.M., Welch S.A., Cole D.R., Mouser P.J., Wilkins M.J., Wrighton K.C.	55222165300;7103342093;57191053212;56123213900;7101674628;7402514711;8951096600;14017109200;25638073200;	Genome-resolved metagenomics extends the environmental distribution of the Verrucomicrobia phylum to the deep terrestrial subsurface	2019	mSphere	4	10.1128/mSphere.00613-19	https://www.scopus.com/inward/record.uri?eid=2-s2.0-85076883750&doi=10.1128%2fmSphere.00613-19&partnerID=40&md5=445c654d4d39e3fde60ee6dd191d5ae6	Glycoside hydrolases; Hydraulic fracturing; Hypersaline; Shale; Viruses	English	Article	Final	All Open Access, Gold, Green	Scopus	2-s2.0-85076883750
Campa M.F., Wolfe A.K., Techtmann S.M., Harik A.-M., Hazen T.C.	56122618300;7101989995;26533406400;57211604951;7006945153;	Unconventional oil and gas energy systems: An unidentified hotspot of antimicrobial resistance?	2019	Frontiers in Microbiology		10.3389/fmicb.2019.02392	https://www.scopus.com/inward/record.uri?eid=2-s2.0-85074591258&doi=10.3389%2ffmicb.2019.02392&partnerID=40&md5=3848f0d9014fdc37f6a7873833f160b6	Antimicrobial resistance; Biocides; Biological risk; Hydraulic fracturing; Resistome; Resistome risk; Unconventional oil and gas	English	Article	Final	All Open Access, Gold, Green	Scopus	2-s2.0-85074591258
Zurob E., Dennett G., Gentil D., Montero-Silva F., Gerber U., Naulín P., Gómez A., Fuentes R., Lascano S., Henrique Rodrigues da Cunha T., Ramírez C., Henríquez R., Del Campo V., Barrera N., Wilkens M., Parra C.	57205323994;25225246500;57199049148;24466812600;57189455492;56202514000;57220817064;56255419800;56010754300;57205325353;36870781000;12787744700;35304707500;8885141600;7005367810;23980927900;	Inhibition of wild Enterobacter cloacae biofilm formation by nanostructured graphene-and hexagonal boron nitride-coated surfaces	2019	Nanomaterials	8	10.3390/nano9010049	https://www.scopus.com/inward/record.uri?eid=2-s2.0-85059534806&doi=10.3390%2fnano9010049&partnerID=40&md5=602d0e5d077c63ee96e322cd6b9648a2	Biofilms; E.cloacae; Graphene; h-BN; Nanostructured coatings	English	Article	Final	All Open Access, Gold, Green	Scopus	2-s2.0-85059534806
Ollivier B., Zeyen N., Gales G., Hickman-Lewis K., Gaboyer F., Benzerara K., Westall F.	7005143327;56823615200;6507813918;57188696940;55258444200;6603211207;7006413524;	Importance of prokaryotes in the functioning and evolution of the present and past geosphere and biosphere	2019	Prokaryotes and Evolution	2	10.1007/978-3-319-99784-1_3	https://www.scopus.com/inward/record.uri?eid=2-s2.0-85083283260&doi=10.1007%2f978-3-319-99784-1_3&partnerID=40&md5=909271edfd5583af8f58e732ad6168d3	Hydrothermal systems; Microbialites; Past biosphere; Past geosphere; Primitive metabolisms; Serpentinization; Stromatolites; Sulfur compound disproportionation	English	Book Chapter	Final		Scopus	2-s2.0-85083283260
Karačić S., Wilén B.-M., Suarez C., Hagelia P., Persson F.	57205752316;7004849392;57002463100;8072111000;8891481200;	Subsea tunnel reinforced sprayed concrete subjected to deterioration harbours distinct microbial communities	2018	Biofouling	1	10.1080/08927014.2018.1556259	https://www.scopus.com/inward/record.uri?eid=2-s2.0-85061436844&doi=10.1080%2f08927014.2018.1556259&partnerID=40&md5=335b043e6e126ab8f04ae606ffe38241	16S rRNA gene sequences; biocorrosion; Concrete deterioration; iron-oxidising bacteria; microbial community structure; nitrogen converting microorganisms	English	Article	Final	All Open Access, Hybrid Gold, Green	Scopus	2-s2.0-85061436844
Miao X.-X., Wu A.-X., Yang B.-H.	55910153300;7402998420;55712724800;	Recent advances in heap leaching research: Characterisation and modelling [堆浸水力学研究前沿:结构表征与模型仿真]	2018	Zhongguo Youse Jinshu Xuebao/Chinese Journal of Nonferrous Metals	1	10.19476/j.ysxb.1004.0609.2018.11.19	https://www.scopus.com/inward/record.uri?eid=2-s2.0-85061868870&doi=10.19476%2fj.ysxb.1004.0609.2018.11.19&partnerID=40&md5=26ab8efc8332d851f18415f627dea7cc	Computed tomography; Flow and transport model; Heap leaching; Hydraulics; Structure characterisation	Chinese	Article	Final		Scopus	2-s2.0-85061868870
Kannan P., Su S.S., Mannan M.S., Castaneda H., Vaddiraju S.	57190810088;57196628946;7103014437;7003734878;6506401301;	A Review of Characterization and Quantification Tools for Microbiologically Influenced Corrosion in the Oil and Gas Industry: Current and Future Trends	2018	Industrial and Engineering Chemistry Research	7	10.1021/acs.iecr.8b02211	https://www.scopus.com/inward/record.uri?eid=2-s2.0-85055194588&doi=10.1021%2facs.iecr.8b02211&partnerID=40&md5=9437d94977b8d8452df181484ad50879		English	Article	Final		Scopus	2-s2.0-85055194588
Kumar R., Das A.J.	57216195168;55566808100;	Rhamnolipid biosurfactant: Recent trends in production and application	2018	Rhamnolipid Biosurfactant: Recent Trends in Production and Application	1	10.1007/9789811312892	https://www.scopus.com/inward/record.uri?eid=2-s2.0-85074220035&doi=10.1007%2f9789811312892&partnerID=40&md5=ca6d1e8e2067a893a07e84cd3d25b76e		English	Book	Final		Scopus	2-s2.0-85074220035
Pal S., Roy A., Kazy S.K.	57192963276;57210517753;6507276463;	Exploring Microbial Diversity and Function in Petroleum Hydrocarbon Associated Environments Through Omics Approaches	2018	Microbial Diversity in the Genomic Era	2	10.1016/B978-0-12-814849-5.00011-3	https://www.scopus.com/inward/record.uri?eid=2-s2.0-85088420700&doi=10.1016%2fB978-0-12-814849-5.00011-3&partnerID=40&md5=e789e9cd3fce1631d8b95d8c9f197ae8	Metagenomics; Metaproteomics; Metatranscriptomics; Microbial diversity; Next-generation sequencing (NGS)	English	Book Chapter	Final		Scopus	2-s2.0-85088420700
Gupta A., Sarkar J., Sar P.	57214416998;55843183500;6602962773;	Understanding the Structure and Function of Extreme Microbiome Through Genomics: Scope and Challenges. Scope and Challenges.	2018	Microbial Diversity in the Genomic Era		10.1016/B978-0-12-814849-5.00033-2	https://www.scopus.com/inward/record.uri?eid=2-s2.0-85089767428&doi=10.1016%2fB978-0-12-814849-5.00033-2&partnerID=40&md5=bd40880cf4f92753f9affbfefda29107	16S rRNA gene; Extremophiles; Genomics; Pyrosequencing	English	Book Chapter	Final		Scopus	2-s2.0-85089767428
Yang C.-L., Yuan M.-Y., Shi R.-J., Yan P.-J., Zhao F., Han S.-Q., Zhang Y.	57211789951;57205204550;22958669200;57205207478;57201304059;14037325600;57196210679;	A Thermotolerant and Halotolerant Sulfate-reducing Bacterium in Produced Water from an Offshore High-temperature Oilfield in Bohai Bay, China: Isolation, Phenotypic Characterization, and Inhibition [海域高温油田1株耐高温耐盐硫酸盐还原菌的筛选与生理特性及活性抑制]	2018	Huanjing Kexue/Environmental Science		10.13227/j.hjkx.201802103	https://www.scopus.com/inward/record.uri?eid=2-s2.0-85059099571&doi=10.13227%2fj.hjkx.201802103&partnerID=40&md5=36b82e05621770d3ee29bd343c29c2b9	Biocide; Desulfovibrio vulgaris; Offshore oilfield; Souring; Sulfate-reducing prokaryotes; Sulfide hydrogen	Chinese	Article	Final		Scopus	2-s2.0-85059099571
Vyrides I., Andronikou M., Kyprianou A., Modic A., Filippeti A., Yiakoumis C., Samanides C.G.	24482773400;57203715677;57203715820;57203711160;57203712323;57203713525;57203719271;	CO2 conversion to CH4 using Zero Valent Iron (ZVI) and anaerobic granular sludge: Optimum batch conditions and microbial pathways	2018	Journal of CO2 Utilization	18	10.1016/j.jcou.2018.08.023	https://www.scopus.com/inward/record.uri?eid=2-s2.0-85052688227&doi=10.1016%2fj.jcou.2018.08.023&partnerID=40&md5=7139388dbc6338cd4850a70c5f8a0c36	Anaerobic granular sludge; CO2 utilization; Homoacetogenesis; Hydrogenotrophic methanogens; Methane; Zero valent iron	English	Article	Final		Scopus	2-s2.0-85052688227
Sjöberg S., Callac N., Allard B., Smittenberg R.H., Dupraz C.	57192554415;28367556400;7006867724;6603194060;7003728442;	Microbial Communities Inhabiting a Rare Earth Element Enriched Birnessite-Type Manganese Deposit in the Ytterby Mine, Sweden	2018	Geomicrobiology Journal	7	10.1080/01490451.2018.1444690	https://www.scopus.com/inward/record.uri?eid=2-s2.0-85044755213&doi=10.1080%2f01490451.2018.1444690&partnerID=40&md5=ca1fb8f76c840dcbd0284d7123b0d954	Birnessite; manganese oxidizing bacteria; microbial diversity; organomineralization; subsurface microbiology	English	Article	Final	All Open Access, Bronze	Scopus	2-s2.0-85044755213
Grigoryan A.A., Jalique D.R., Medihala P., Stroes-Gascoyne S., Wolfaardt G.M., McKelvie J., Korber D.R.	57220541013;57188623618;54882414900;7003672252;6603727449;9277996800;7004492601;	Bacterial diversity and production of sulfide in microcosms containing uncompacted bentonites	2018	Heliyon	8	10.1016/j.heliyon.2018.e00722	https://www.scopus.com/inward/record.uri?eid=2-s2.0-85051112597&doi=10.1016%2fj.heliyon.2018.e00722&partnerID=40&md5=705a139f5878e322565406bb66dd1d35	Environmental science; Geochemistry; Microbiology	English	Article	Final	All Open Access, Gold, Green	Scopus	2-s2.0-85051112597
Yan Y., Rene E.R., Ma M., Ma W., Li X., Lun X.	56604481900;14523428600;57089595500;12345590100;55920657800;24491869400;	Role of sulfate on the potential biodegradation of pentabromodiphenyl ether (BDE-99) in soil columns with reclaimed water and microbial community	2018	International Biodeterioration and Biodegradation	7	10.1016/j.ibiod.2018.05.001	https://www.scopus.com/inward/record.uri?eid=2-s2.0-85047071429&doi=10.1016%2fj.ibiod.2018.05.001&partnerID=40&md5=4088a6140816c7f95f0c354432f3a6b8	BDE-99; Biodegradation; Microbial communities; Pentabromodiphenyl ether; Reclaimed water; Sulfate	English	Article	Final		Scopus	2-s2.0-85047071429
Borton M.A., Hoyt D.W., Roux S., Daly R.A., Welch S.A., Nicora C.D., Purvine S., Eder E.K., Hanson A.J., Sheets J.M., Morgan D.M., Wolfe R.A., Sharma S., Carr T.R., Cole D.R., Mouser P.J., Lipton M.S., Wilkins M.J., Wrighton K.C.	57191053212;7102990391;53878363000;7103342093;7101674628;13410209800;6602975856;57202869723;56785268200;7004430269;57202866971;57191052670;57203101902;7103305358;7402514711;8951096600;35966224800;14017109200;25638073200;	Coupled laboratory and field investigations resolve microbial interactions that underpin persistence in hydraulically fractured shales	2018	Proceedings of the National Academy of Sciences of the United States of America	25	10.1073/pnas.1800155115	https://www.scopus.com/inward/record.uri?eid=2-s2.0-85049642476&doi=10.1073%2fpnas.1800155115&partnerID=40&md5=82a38b481844c5085fe5da73a8cf3610	Hydraulic fracturing; Metagenomics; Metaproteomics; Methanogenesis; Stickland reaction	English	Article	Final	All Open Access, Hybrid Gold, Green	Scopus	2-s2.0-85049642476
Sharma M., Menon P., Voordouw J., Shen Y., Voordouw G.	35619625800;56785279500;6602866290;56138692500;7006469922;	Effect of long term application of tetrakis(hydroxymethyl)phosphonium sulfate (THPS) in a light oil-producing oilfield	2018	Biofouling	7	10.1080/08927014.2018.1476500	https://www.scopus.com/inward/record.uri?eid=2-s2.0-85053039349&doi=10.1080%2f08927014.2018.1476500&partnerID=40&md5=8c0cabae970f7d31254c2e5371b2a015	Biocide; microbiological community; microbiologically influenced corrosion; phosphate; sulfate; THPS	English	Article	Final		Scopus	2-s2.0-85053039349
Varjani S., Srivastava V.K., Sindhu R., Thakur I.S., Gnansounou E.	56641777600;57202952491;35760609600;6603753283;6508334495;	Culture based approaches, dependent and independent, for microbial community fractions in petroleum oil reservoirs	2018	Indian Journal of Experimental Biology	2		https://www.scopus.com/inward/record.uri?eid=2-s2.0-85049950366&partnerID=40&md5=dd7af57ad20ab4c14373f017dd456f01	Community genomics; Metagenomics; Microbial ecology; Sulfate reducers; Thermophiles	English	Short Survey	Final		Scopus	2-s2.0-85049950366
Gu J.-D.	7403129601;	Microbial biofilms, fouling, corrosion, and biodeterioration of materials	2018	Handbook of Environmental Degradation Of Materials: Third Edition	5	10.1016/B978-0-323-52472-8.00014-9	https://www.scopus.com/inward/record.uri?eid=2-s2.0-85062557470&doi=10.1016%2fB978-0-323-52472-8.00014-9&partnerID=40&md5=6cfc0bd1cf66688b6d014c99ed9090b9		English	Book Chapter	Final		Scopus	2-s2.0-85062557470
Salerno J.L., Little B., Lee J., Hamdan L.J.	57202389206;7202533376;12805222800;14037154500;	Exposure to crude oil and chemical dispersant may impact marine microbial biofilm composition and steel corrosion	2018	Frontiers in Marine Science	12	10.3389/fmars.2018.00196	https://www.scopus.com/inward/record.uri?eid=2-s2.0-85048206169&doi=10.3389%2ffmars.2018.00196&partnerID=40&md5=5c47e79bf49150cc2d47ec77472c33cb	Crude oil; Deepwater horizon oil spill; Dispersant; Marine biofilms; Marine microbes; Metagenomics; Microbial corrosion; Microcosm experiment	English	Article	Final	All Open Access, Gold	Scopus	2-s2.0-85048206169
Pournia M., Bahador N., Salekdeh G.H.	26665692000;6506152056;26026482100;	Microbial diversity of long-duration gas injection oil reservoir based on next generation sequencing in South of Iran	2018	Nature Environment and Pollution Technology	1		https://www.scopus.com/inward/record.uri?eid=2-s2.0-85048853298&partnerID=40&md5=7a066ce817d85facf2a6f6bcb2d9d69d	16S rRNA; Iranian oil reservoir; Microbial community; Natural gas injection	English	Article	Final		Scopus	2-s2.0-85048853298
Chen S., Frank Cheng Y., Voordouw G.	55498498200;12040884000;7006469922;	Three-dimensional graphene nanosheet doped with gold nanoparticles as electrochemical DNA biosensor for bacterial detection	2018	Sensors and Actuators, B: Chemical	14	10.1016/j.snb.2018.02.093	https://www.scopus.com/inward/record.uri?eid=2-s2.0-85042281895&doi=10.1016%2fj.snb.2018.02.093&partnerID=40&md5=b52d7312a8a40e96096f4c0eca543419	Au nanoparticles; DsrAB gene; Electrochemical biosensor; Graphene; Sulfate-reducing bacteria	English	Article	Final		Scopus	2-s2.0-85042281895
Lipus D., Roy D., Khan E., Ross D., Vikram A., Gulliver D., Hammack R., Bibby K.	56403233800;57195398897;57203079994;35785119700;24282108000;56119246600;6601986598;36087076200;	Microbial communities in Bakken region produced water	2018	FEMS Microbiology Letters	10	10.1093/femsle/fny107	https://www.scopus.com/inward/record.uri?eid=2-s2.0-85050605573&doi=10.1093%2ffemsle%2ffny107&partnerID=40&md5=c97fb4561337c096639bca6330b321c7	Bacillales; Bakken Shale; Halanaerobium; Hydraulic fracturing; Microbial ecology; Produced water; Pseudomonas	English	Article	Final	All Open Access, Bronze	Scopus	2-s2.0-85050605573
Pollet T., Berdjeb L., Garnier C., Durrieu G., Le Poupon C., Misson B., Briand J.-F.	35900567400;26636846700;7007179122;55279964800;55369452400;36986637000;7102019089;	Prokaryotic community successions and interactions in marine biofilms: The key role of Flavobacteriia	2018	FEMS Microbiology Ecology	33	10.1093/femsec/fiy083	https://www.scopus.com/inward/record.uri?eid=2-s2.0-85061071141&doi=10.1093%2ffemsec%2ffiy083&partnerID=40&md5=5d672830a99c86f9a299c6f2acddfd37	Artificial surface; Dynamics; Flavobacteriia; Marine biofilm; Network; Pioneer bacteria	English	Article	Final	All Open Access, Bronze, Green	Scopus	2-s2.0-85061071141
Lors C., Aube J., Guyoneaud R., Vandenbulcke F., Damidot D.	6602754339;56669486200;6602678626;6701549663;6603892510;	Biodeterioration of mortars exposed to sewers in relation to microbial diversity of biofilms formed on the mortars surface	2018	International Biodeterioration and Biodegradation	5	10.1016/j.ibiod.2018.03.012	https://www.scopus.com/inward/record.uri?eid=2-s2.0-85044499962&doi=10.1016%2fj.ibiod.2018.03.012&partnerID=40&md5=884a299a66fdeb8f1d5e0a79ea4f9916	Biodeterioration; Biodiversity; Microstructure; Mortar; Sewer; Sulfur-oxidizing bacteria	English	Article	Final		Scopus	2-s2.0-85044499962
Rotaru A.-E., Calabrese F., Stryhanyuk H., Musat F., Shrestha P.M., Weber H.S., Snoeyenbos-West O.L.O., Hall P.O.J., Richnow H.H., Musat N., Thamdrup B.	36638363900;57202232327;34873620100;22935868900;20735867200;56180610300;6603104383;7403695312;7003652661;16304834300;56247711900;	Conductive particles enable syntrophic acetate oxidation between Geobacter and methanosarcina from coastal sediments	2018	mBio	39	10.1128/mBio.00226-18	https://www.scopus.com/inward/record.uri?eid=2-s2.0-85047506236&doi=10.1128%2fmBio.00226-18&partnerID=40&md5=c8120962a94de3fb04b032725e1fe598	Activated carbon; Competitive exclusion; Desulfuromonadales; Direct interspecies electron transfer; Geobacter; Methanosarcina; NanoSIMS; Syntrophic acetate oxidation	English	Article	Final	All Open Access, Gold, Green	Scopus	2-s2.0-85047506236
Okoro C.C., Nwezza E.E., Lin J.	36873479800;57200106611;15722106700;	Persistence of Halophylic Methanogens and Oil-Degrading Bacteria in an Offshore Oil-Producing Facility	2018	Geomicrobiology Journal	2	10.1080/01490451.2017.1368742	https://www.scopus.com/inward/record.uri?eid=2-s2.0-85039717183&doi=10.1080%2f01490451.2017.1368742&partnerID=40&md5=98f175d7042b934dc4c6f6143dfceeaa	methanogens; Microbial communities; pig-run deposits; sodium chloride; Tetrakis-Hydroxymethyl Phosphonium Sulfate (THPS)	English	Article	Final		Scopus	2-s2.0-85039717183
de Carvalho C.C.C.R.	56169816100;	Marine biofilms: A successful microbial strategy with economic implications	2018	Frontiers in Marine Science	58	10.3389/fmars.2018.00126	https://www.scopus.com/inward/record.uri?eid=2-s2.0-85045346759&doi=10.3389%2ffmars.2018.00126&partnerID=40&md5=a747ff5c618bce51df06b75ecef08715	Adhesion; Bacteria; Fouling; Mats; Surface	English	Review	Final	All Open Access, Gold	Scopus	2-s2.0-85045346759
Kamarisima, Hidaka K., Miyanaga K., Tanji Y.	57201254187;57200554608;7004601496;7006239920;	The presence of nitrate- and sulfate-reducing bacteria contributes to ineffectiveness souring control by nitrate injection	2018	International Biodeterioration and Biodegradation	10	10.1016/j.ibiod.2018.01.007	https://www.scopus.com/inward/record.uri?eid=2-s2.0-85041576949&doi=10.1016%2fj.ibiod.2018.01.007&partnerID=40&md5=f026073ec35161b67a16a5b6a91da97c	Arcobacter; Desulfotignum; Nitrate injection; Nitrate-reducing bacteria; Secondary recovery; Souring; Sulfate-reducing bacteria; Thalassospira	English	Article	Final	All Open Access, Green	Scopus	2-s2.0-85041576949
Oetjen K., Chan K.E., Gulmark K., Christensen J.H., Blotevogel J., Borch T., Spear J.R., Cath T.Y., Higgins C.P.	57190004019;57193773494;57197747393;7402503070;15118885600;8963457000;57204577919;8629664900;8629429300;	Temporal characterization and statistical analysis of flowback and produced waters and their potential for reuse	2018	Science of the Total Environment	43	10.1016/j.scitotenv.2017.11.078	https://www.scopus.com/inward/record.uri?eid=2-s2.0-85034427835&doi=10.1016%2fj.scitotenv.2017.11.078&partnerID=40&md5=26ba55847e970dddb90a6e57774c3e37	Flowback waters; High-resolution mass spectrometry; Hydraulic fracturing; Oil and gas wastewaters; Produced waters; Water reuse	English	Article	Final		Scopus	2-s2.0-85034427835
Okoro C.C., Amund O.O.	36873479800;6601974176;	Microbial community structure of a low sulfate oil producing facility indicate dominance of oil degrading/nitrate reducing bacteria and Methanogens	2018	Petroleum Science and Technology	6	10.1080/10916466.2017.1421969	https://www.scopus.com/inward/record.uri?eid=2-s2.0-85040868056&doi=10.1080%2f10916466.2017.1421969&partnerID=40&md5=a0f34c0146fff0b48735a119fd874b36	low sulfate oil facility; methanogens; MIC; nitrate reducing bacteria; oil degrading bacteria	English	Article	Final		Scopus	2-s2.0-85040868056
Laroche O., Wood S.A., Tremblay L.A., Ellis J.I., Lear G., Pochon X.	57193495749;15766631100;7006099875;7402714954;23978142300;6508177987;	A cross-taxa study using environmental DNA/RNA metabarcoding to measure biological impacts of offshore oil and gas drilling and production operations	2018	Marine Pollution Bulletin	30	10.1016/j.marpolbul.2017.11.042	https://www.scopus.com/inward/record.uri?eid=2-s2.0-85035107200&doi=10.1016%2fj.marpolbul.2017.11.042&partnerID=40&md5=0b42858224f936b76ff9dd56af79ad2c	Bacteria 16S; Benthic ecology; Biomonitoring; Eukaryotes 18S; Foraminifera 18S; High-throughput sequencing	English	Article	Final		Scopus	2-s2.0-85035107200
Ranawat P., Rawat S.	57192987366;57086188300;	Metal-tolerant thermophiles: metals as electron donors and acceptors, toxicity, tolerance and industrial applications	2018	Environmental Science and Pollution Research	8	10.1007/s11356-017-0869-2	https://www.scopus.com/inward/record.uri?eid=2-s2.0-85038009933&doi=10.1007%2fs11356-017-0869-2&partnerID=40&md5=b6f3776ce9efe81b837661a71434310e	Heavy metal remediation; Heavy metal tolerance; Metal resistance; Metallothioneins; Thermophiles	English	Review	Final		Scopus	2-s2.0-85038009933
Viswanath D.S., Ghosh T.K., Boddu V.M.	7005814016;55574220707;6507221507;	Emerging Energetic Materials: Synthesis, Physicochemical, and Detonation Properties	2018	Emerging Energetic Materials: Synthesis, Physicochemical, and Detonation Properties	18	10.1007/978-94-024-1201-7	https://www.scopus.com/inward/record.uri?eid=2-s2.0-85045270990&doi=10.1007%2f978-94-024-1201-7&partnerID=40&md5=e074c5efbd08a8d3c34bd10f166002f6		English	Book	Final		Scopus	2-s2.0-85045270990
Nieder R., Benbi D.K., Reichl F.X.	6701491186;6602460719;7004032005;	Soil components and human health	2018	Soil Components and Human Health	16	10.1007/978-94-024-1222-2	https://www.scopus.com/inward/record.uri?eid=2-s2.0-85045538835&doi=10.1007%2f978-94-024-1222-2&partnerID=40&md5=b3b9813208d10d2926516b68b61024fe		English	Book	Final		Scopus	2-s2.0-85045538835
Salgar-Chaparro S., Machuca L.L.	57090962300;43861654600;	Effect of sample storage conditions on the molecular assessment of MIC	2018	Corrosion and Prevention 2018	1		https://www.scopus.com/inward/record.uri?eid=2-s2.0-85062512526&partnerID=40&md5=0ee996a840260f649f84333a33defd25	16S rRNA Microbial Diversity Profiling; Microbiologically Influenced Corrosion (MIC); Molecular Microbiological Methods (MMM); Oilfield samples; Storage conditions	English	Conference Paper	Final		Scopus	2-s2.0-85062512526
Hashemi S.J., Bak N., Khan F., Hawboldt K., Lefsrud L., Wolodko J.	35409149400;57211384916;7402008246;55934024000;6506669804;6506647248;	Bibliometric analysis of microbiologically influenced corrosion (MIC) of oil and gas engineering systems	2018	Corrosion	10	10.5006/2620	https://www.scopus.com/inward/record.uri?eid=2-s2.0-85073706699&doi=10.5006%2f2620&partnerID=40&md5=d7925d6e7c3fbe04d213e8e1ff1a7def	Biofilm; Gas; Microbial corrosion; Microorganism; Oil	English	Review	Final		Scopus	2-s2.0-85073706699
Eckert R.B., Skovhus T.L.	7202829406;8239267200;	Advances in the application of molecular microbiological methods in the oil and gas industry and links to microbiologically influenced corrosion	2018	International Biodeterioration and Biodegradation	30	10.1016/j.ibiod.2016.11.019	https://www.scopus.com/inward/record.uri?eid=2-s2.0-85007044827&doi=10.1016%2fj.ibiod.2016.11.019&partnerID=40&md5=ce10d92b9be2d8d4d63719842b30f323	Corrosion management; MIC threat; Microbiologically influenced corrosion; Molecular microbiological methods; Oil and gas	English	Article	Final		Scopus	2-s2.0-85007044827
Machuca L.L.	43861654600;	Understanding and addressing microbiologically influenced corrosion (MIC)	2018	Corrosion and Prevention 2018			https://www.scopus.com/inward/record.uri?eid=2-s2.0-85062527301&partnerID=40&md5=857d4673764a36740dde4ebcc776066d	Microbiologically influenced corrosion (MIC)	English	Conference Paper	Final		Scopus	2-s2.0-85062527301
De Paula R., Peter C.S., Richardson I.A., Bracey J., Heaver E., Duncan K., Eid M., Tanner R.	57210681000;57203910703;57203913735;53868679800;6507304525;7103103053;57193457573;7202659981;	DNA sequencing of oilfield samples: Impact of protocol choices on the microbiological conclusions	2018	NACE - International Corrosion Conference Series	2		https://www.scopus.com/inward/record.uri?eid=2-s2.0-85053490562&partnerID=40&md5=763030901dbff99c623fe8a7cf4375c3	Detection; Microorganisms; Molecular techniques; Monitoring; NGS; QPCR	English	Conference Paper	Final		Scopus	2-s2.0-85053490562
Narenkumar J., Ramesh N., Rajasekar A.	57194229197;30767763500;55928874800;	Control of corrosive bacterial community by bronopol in industrial water system	2018	3 Biotech	5	10.1007/s13205-017-1071-4	https://www.scopus.com/inward/record.uri?eid=2-s2.0-85040118940&doi=10.1007%2fs13205-017-1071-4&partnerID=40&md5=4ef4844e8c35a43e8449a6ea8f8b0315	Biocorrosion; Biofilm; Bronopol; Cooling tower; Mild steel	English	Article	Final	All Open Access, Green	Scopus	2-s2.0-85040118940
Fichter J., Janes C., Summer E.J.	26644781700;37561648400;6602843189;	Identification of microbiocides that mitigate a broad spectrum of problematic microorganisms	2018	NACE - International Corrosion Conference Series	1		https://www.scopus.com/inward/record.uri?eid=2-s2.0-85053552548&partnerID=40&md5=fbec553fcceb8745f55eb25f27ae6c6c	16S amplicon metagenomics; Acid producing bacteria; APB; Biocide resistance; Biocide sensitivity; Biocides; IRB; Iron reducing bacteria; SRB; Sulfate reducing bacteria	English	Conference Paper	Final		Scopus	2-s2.0-85053552548
Marques J.M., Paixão C.T.M., Palma Pantoja G.V.M., Da Costa Da Silva A.L., Das Graças D.A.	36920519600;57194470062;57202621422;57202621463;55522457400;	Petroleum microbiology and genetics	2018	Advances in Genetics Research			https://www.scopus.com/inward/record.uri?eid=2-s2.0-85048910862&partnerID=40&md5=6003d641089ee84797f74d4250c8d6e6		English	Book Chapter	Final		Scopus	2-s2.0-85048910862
Martin-Sanchez P.M., Gorbushina A.A., Toepel J.	16043136000;6603770137;6506140155;	Quantification of microbial load in diesel storage tanks using culture- and qPCR-based approaches	2018	International Biodeterioration and Biodegradation	21	10.1016/j.ibiod.2016.04.009	https://www.scopus.com/inward/record.uri?eid=2-s2.0-84963651450&doi=10.1016%2fj.ibiod.2016.04.009&partnerID=40&md5=2c4377f5d51a8f7dac3509ff247b1950	Bacteria; Biofouling; Cultivation; Fuel contamination; Fungi; Real-time qPCR	English	Article	Final		Scopus	2-s2.0-84963651450
Tatar A.	55839820500;	Microbial Enhanced Oil Recovery: Microbiology and Fundamentals	2018	Fundamentals of Enhanced Oil and Gas Recovery from Conventional and Unconventional Reservoirs	2	10.1016/B978-0-12-813027-8.00010-2	https://www.scopus.com/inward/record.uri?eid=2-s2.0-85060124061&doi=10.1016%2fB978-0-12-813027-8.00010-2&partnerID=40&md5=51968162c4023ed1440846bf69e2c52b		English	Book Chapter	Final		Scopus	2-s2.0-85060124061
Tsesmetzis N., Alsop E.B., Vigneron A., Marcelis F., Head I.M., Lomans B.P.	8535604800;6504638722;55604697600;35196563800;7004835395;6602131280;	Microbial community analysis of three hydrocarbon reservoir cores provides valuable insights for the assessment of reservoir souring potential	2018	International Biodeterioration and Biodegradation	13	10.1016/j.ibiod.2016.09.002	https://www.scopus.com/inward/record.uri?eid=2-s2.0-85008627298&doi=10.1016%2fj.ibiod.2016.09.002&partnerID=40&md5=13b117f44d9ceb96d84643f0491b65fc	Hydrocarbons; Microbial profile; Next generation sequencing; Reservoir core; Reservoir souring; Souring potential assessment	English	Article	Final		Scopus	2-s2.0-85008627298
Liu Z.-H., Yin H., Lin Z., Dang Z.	56101506400;8676836400;56603465100;35204783000;	Sulfate-reducing bacteria in anaerobic bioprocesses: basic properties of pure isolates, molecular quantification, and controlling strategies	2018	Environmental Technology Reviews	9	10.1080/21622515.2018.1437783	https://www.scopus.com/inward/record.uri?eid=2-s2.0-85051720878&doi=10.1080%2f21622515.2018.1437783&partnerID=40&md5=f4fc8b2c02150b73f23d54918b7b7f46	Anaerobic bioprocess; controlling strategy; hydrogen sulfide; isolates; sulfate-reducing bacteria	English	Review	Final		Scopus	2-s2.0-85051720878
Vishwakarma V., Anandkumar B.	35119648100;24166347300;	Molecular biological tools in concrete biodeterioration–a mini review	2018	Environmental Technology Reviews		10.1080/21622515.2018.1542945	https://www.scopus.com/inward/record.uri?eid=2-s2.0-85057206654&doi=10.1080%2f21622515.2018.1542945&partnerID=40&md5=3554e8c44639f54e03670acf7dbf3e7f	2-dimensional electrophoresis; Concrete biodeterioration; DGGE; FISH; microarray chips	English	Review	Final		Scopus	2-s2.0-85057206654
Natarajan K.A.	57203105849;	Biotechnology of metals : Principles, recovery methods, and environmental concerns	2018	Biotechnology of Metals: Principles, Recovery Methods and Environmental Concerns	14	10.1016/C2015-0-00161-7	https://www.scopus.com/inward/record.uri?eid=2-s2.0-85053080903&doi=10.1016%2fC2015-0-00161-7&partnerID=40&md5=12f07f04b9c71ec7b1c3260db09240b2		English	Book	Final		Scopus	2-s2.0-85053080903
Koller M., Obruca S., Pernicova I., Braunegg G.	8275612000;25621797900;57200035491;55996272700;	Physiological, kinetic, and process engineering aspects of polyhydroxyalkanoate biosynthesis by extremophiles	2018	Polyhydroxyalkanoates: Biosynthesis, Chemical Structures and Applications	1		https://www.scopus.com/inward/record.uri?eid=2-s2.0-85058554671&partnerID=40&md5=11e43a32c9e4b77e356be1d133ae01ff	Alkaliphiles; Archaea; Bacteria; Biopolymers; Extremophiles; Haloarchaea; Halophiles; Metalophiles; Polyhydroxyalkanoates (pha); Psychrophiles; Stress factors; Thermophiles	English	Book Chapter	Final		Scopus	2-s2.0-85058554671
Li X.-X., Yang T., Mbadinga S.M., Liu J.-F., Yang S.-Z., Gu J.-D., Mu B.-Z.	56166231200;57197380111;36802004800;36096880500;8719114200;7403129601;55509556000;	Responses of microbial community composition to temperature gradient and carbon steel corrosion in production water of petroleum reservoir	2017	Frontiers in Microbiology	21	10.3389/fmicb.2017.02379	https://www.scopus.com/inward/record.uri?eid=2-s2.0-85036625326&doi=10.3389%2ffmicb.2017.02379&partnerID=40&md5=1ed5e64e640f4662e04df320ea2a53ef	Biocorrosion; Mesophilic; Microbial induced corrosion; Oil reservoir; Temperature gradient; Thermophilic and hyperthermophilic microorganisms	English	Article	Final	All Open Access, Gold, Green	Scopus	2-s2.0-85036625326
Narenkumar J., Sathishkumar K., Selvi A., Gobinath R., Murugan K., Rajasekar A.	57194229197;57191991353;56437564700;57212391831;6602185254;55928874800;	Role of calcium-depositing bacteria Agrobacterium tumefaciens and its influence on corrosion of different engineering metals used in cooling water system	2017	3 Biotech	5	10.1007/s13205-017-1007-z	https://www.scopus.com/inward/record.uri?eid=2-s2.0-85032020323&doi=10.1007%2fs13205-017-1007-z&partnerID=40&md5=a9cc0ecfc92ae620ad880b7cca1266af	Calcium deposits; Copper; Microbial corrosion; Mild steel	English	Article	Final	All Open Access, Green	Scopus	2-s2.0-85032020323
Das K.R., Kerkar S., Meena Y., Mishra S.	55857235300;7801632699;57196464286;57213026377;	Effects of iron nanoparticles on iron-corroding bacteria	2017	3 Biotech	2	10.1007/s13205-017-1018-9	https://www.scopus.com/inward/record.uri?eid=2-s2.0-85033490097&doi=10.1007%2fs13205-017-1018-9&partnerID=40&md5=8bafcdda6450761dee0590c7e10b01f8	Bacteria; Comet assay; DNA damage; Fe3O4 nanoparticles; Sulfide production rate	English	Article	Final	All Open Access, Green	Scopus	2-s2.0-85033490097
Speight J.G., El-Gendy N.S.	35560311800;16070212400;	Introduction to petroleum biotechnology	2017	Introduction to Petroleum Biotechnology	5	10.1016/C2015-0-02007-X	https://www.scopus.com/inward/record.uri?eid=2-s2.0-85054118359&doi=10.1016%2fC2015-0-02007-X&partnerID=40&md5=680b40cdc761fb5a72102e2b17576499		English	Book	Final		Scopus	2-s2.0-85054118359
Yap S.A., Scarascia G., Hong P.-Y.	57200340439;57193064183;57219563589;	Bacterial cell numbers and community structures of seawater biofilms depend on the attachment substratum	2017	Desalination and Water Treatment	1	10.5004/dwt.2017.21600	https://www.scopus.com/inward/record.uri?eid=2-s2.0-85040924830&doi=10.5004%2fdwt.2017.21600&partnerID=40&md5=c4a19e50f827d169d6e01c1a4914762d	Biocorrosion; Biofouling; Polycarbonate; Polyethylene; Stainless steel; Sulfate-reducing bacteria; Titanium	English	Article	Final	All Open Access, Green	Scopus	2-s2.0-85040924830
Okoro C.C., Samuel O., Lin J.	36873479800;24460781000;15722106700;	Substrate Availability, pH, and Temperature Influence Methanogenesis and Mild Steel Corrosion	2017	Geomicrobiology Journal	4	10.1080/01490451.2016.1257662	https://www.scopus.com/inward/record.uri?eid=2-s2.0-85013642584&doi=10.1080%2f01490451.2016.1257662&partnerID=40&md5=c5b463d654d241bef1c135c747ca9bb7	Methanogenesis; microbiologically influenced corrosion; pH; substrate; sulfate-reducing bacteria; temperature	English	Article	Final		Scopus	2-s2.0-85013642584
Li X., Duan J., Xiao H., Li Y., Liu H., Guan F., Zhai X.	57195738900;7202785789;11439126700;57195742312;56645124700;57189383743;55642451700;	Analysis of bacterial community composition of corroded steel immersed in Sanya and Xiamen Seawaters in China via Method of Illumina MiSeq sequencing	2017	Frontiers in Microbiology	17	10.3389/fmicb.2017.01737	https://www.scopus.com/inward/record.uri?eid=2-s2.0-85029706785&doi=10.3389%2ffmicb.2017.01737&partnerID=40&md5=9ade564f8432bfa3c2816fed5b8bc183	16S rRNA gene; Bacterial community; Carbon steel; Illumina MiSeq sequencing; MIC	English	Article	Final	All Open Access, Gold, Green	Scopus	2-s2.0-85029706785
Parthipan P., Babu T.G., Anandkumar B., Rajasekar A.	57193152696;18436225100;24166347300;55928874800;	Biocorrosion and Its Impact on Carbon Steel API 5LX by Bacillus subtilis A1 and Bacillus cereus A4 Isolated From Indian Crude Oil Reservoir	2017	Journal of Bio- and Tribo-Corrosion	18	10.1007/s40735-017-0091-2	https://www.scopus.com/inward/record.uri?eid=2-s2.0-85026892306&doi=10.1007%2fs40735-017-0091-2&partnerID=40&md5=9b97568bf35fccb7661b5e305b52079a	AFM; B. subtilis; Biofilm; Carbon steel; Electrochemical impedance spectroscopy; Microbial corrosion	English	Article	Final		Scopus	2-s2.0-85026892306
Kryachko Y., Semler D., Vogrinetz J., Lemke M., Irvine R., Davidson J., Links M.G., McCarthy E.L., Haug B., Hemmingsen S.M.	53877889300;57190024725;35239174700;57190025462;55317099700;57214477483;36150762800;57190023882;57196568885;7003817448;	Analyses of 16S rRNA and cpn60 gene sequences provide complementary information about potentially useful and harmful oil field microbiota	2017	International Biodeterioration and Biodegradation	3	10.1016/j.ibiod.2017.05.027	https://www.scopus.com/inward/record.uri?eid=2-s2.0-85020707352&doi=10.1016%2fj.ibiod.2017.05.027&partnerID=40&md5=b1a9f0826b286d32044645e38923430e	Biosurfactant; Chaperonin-60; Methanogen; Microbially influenced corrosion; Primer bias; Taxonomic identification	English	Article	Final		Scopus	2-s2.0-85020707352
Okpala G.N., Chen C., Fida T., Voordouw G.	57190126511;35232340200;38861606500;7006469922;	Effect of thermophilic nitrate reduction on sulfide production in high temperature oil reservoir samples	2017	Frontiers in Microbiology	19	10.3389/fmicb.2017.01573	https://www.scopus.com/inward/record.uri?eid=2-s2.0-85028464995&doi=10.3389%2ffmicb.2017.01573&partnerID=40&md5=c3896a19673737bdeb30fa0a6783d95a	Microbial community; Nitrate reduction; Oil field; Seawater; Sulfate reduction	English	Article	Final	All Open Access, Gold, Green	Scopus	2-s2.0-85028464995
Johnson R.J., Folwell B.D., Wirekoh A., Frenzel M., Skovhus T.L.	55718453600;54406805200;57194494482;44361774000;8239267200;	Reservoir Souring – Latest developments for application and mitigation	2017	Journal of Biotechnology	30	10.1016/j.jbiotec.2017.04.003	https://www.scopus.com/inward/record.uri?eid=2-s2.0-85020395983&doi=10.1016%2fj.jbiotec.2017.04.003&partnerID=40&md5=f36a568fd5f70716ffd60971695c700d	Hydrogen sulphide; Microbiologically influenced corrosion (MIC); Oil and gas; Reservoir souring; Sulphate-reducing prokaryotes (SRP); Water flooded oil fields	English	Article	Final		Scopus	2-s2.0-85020395983
Jia R., Li Y., Al-Mahamedh H.H., Gu T.	57190442641;55257515600;57190435875;7102898905;	Enhanced biocide treatments with D-amino acid mixtures against a biofilm consortium from a water cooling tower	2017	Frontiers in Microbiology	43	10.3389/fmicb.2017.01538	https://www.scopus.com/inward/record.uri?eid=2-s2.0-85027680409&doi=10.3389%2ffmicb.2017.01538&partnerID=40&md5=64c5f9162159770ce0c95ce9f61dbab7	Biocide; Biocorrosion; Biofilm; Biofouling; D-amino acid; Water cooling tower	English	Article	Final	All Open Access, Gold, Green	Scopus	2-s2.0-85027680409
Duncan K.E., Davidova I.A., Nunn H.S., Stamps B.W., Stevenson B.S., Souquet P.J., Suflita J.M.	7103103053;6602367827;57192923856;53881782000;7103399182;57194505456;7004947813;	Design features of offshore oil production platforms influence their susceptibility to biocorrosion	2017	Applied Microbiology and Biotechnology	7	10.1007/s00253-017-8356-8	https://www.scopus.com/inward/record.uri?eid=2-s2.0-85020397033&doi=10.1007%2fs00253-017-8356-8&partnerID=40&md5=81e791bfdc1a1d47ed165d06668ee04c	Biocorrosion; Microbially influenced corrosion; Offshore oil production platforms; Sulfate-reducing bacteria	English	Article	Final		Scopus	2-s2.0-85020397033
Guvensen N.C., Zorlu Z., Col B.	55915778200;55566585300;24174496800;	Diversity of culturable detrimental biofilm-forming bacteria in wastewater treatment system	2017	Journal of Environmental Biology	3	10.22438/jeb/38/4/PRN-122	https://www.scopus.com/inward/record.uri?eid=2-s2.0-85021150908&doi=10.22438%2fjeb%2f38%2f4%2fPRN-122&partnerID=40&md5=cbb43fea67bf972a50b19b652ffbb7fa	Biofilm bacteria; Phylogenetic characterization; Wastewater treatment system	English	Article	Final	All Open Access, Bronze	Scopus	2-s2.0-85021150908
Keasler V., De Paula R.M., Nilsen G., Grunwald L., Tidwell T.J.	6504323394;57210681000;56810934400;57204136147;56480233900;	Biocides overview and applications in petroleum microbiology	2017	Trends in Oil and Gas Corrosion Research and Technologies: Production and Transmission	4	10.1016/B978-0-08-101105-8.00023-1	https://www.scopus.com/inward/record.uri?eid=2-s2.0-85050094096&doi=10.1016%2fB978-0-08-101105-8.00023-1&partnerID=40&md5=32b916f27f31ae7dd07f26cf37093c1d	Biocides; Microbes; Microbiologically influenced corrosion (MIC); Microbiology; Regulations	English	Book Chapter	Final		Scopus	2-s2.0-85050094096
Zhu X., Al-Moniee M.A.	57221161582;55843813900;	Molecular microbiology techniques	2017	Trends in Oil and Gas Corrosion Research and Technologies: Production and Transmission	3	10.1016/B978-0-08-101105-8.00022-X	https://www.scopus.com/inward/record.uri?eid=2-s2.0-85054641707&doi=10.1016%2fB978-0-08-101105-8.00022-X&partnerID=40&md5=ed9566cc430f54543565e20b35006be1	Cell viability staining; DAPI staining; DNA sequencing; FISH; Flow cytometry; Microarray; PCR; QPCR; RT-qPCR; Sensor	English	Book Chapter	Final		Scopus	2-s2.0-85054641707
Campbell C.	57216141233;	Advances in testing and monitoring of biocides in oil and gashyb	2017	Trends in Oil and Gas Corrosion Research and Technologies: Production and Transmission	1	10.1016/B978-0-08-101105-8.00021-8	https://www.scopus.com/inward/record.uri?eid=2-s2.0-85054677840&doi=10.1016%2fB978-0-08-101105-8.00021-8&partnerID=40&md5=c935c7757b3e07249b488607ca0da87c	Biocides; Biofilms; Microbial influenced corrosion (MIC); Sulfate-reducing bacteria (SRB)	English	Book Chapter	Final		Scopus	2-s2.0-85054677840
Li X.X., Liu J.-F., Zhou L., Mbadinga S.M., Yang S.Z., Gu J.D., Mu B.-Z.	56166231200;36096880500;55710625100;36802004800;8719114200;7403129601;55509556000;	Diversity and composition of sulfate-reducing microbial communities based on genomic DNA and RNA transcription in production water of high temperature and corrosive oil reservoir	2017	Frontiers in Microbiology	29	10.3389/fmicb.2017.01011	https://www.scopus.com/inward/record.uri?eid=2-s2.0-85020432071&doi=10.3389%2ffmicb.2017.01011&partnerID=40&md5=13acfa002b86941d409d757bcec28c97	aprA; dsrA; RT-qPCR; Subsurface petroleum reservoirs; Sulfate-reducing microorganisms (SRM)	English	Article	Final	All Open Access, Gold, Green	Scopus	2-s2.0-85020432071
Li X.-X., Mbadinga S.M., Liu J.-F., Zhou L., Yang S.-Z., Gu J.-D., Mu B.-Z.	56166231200;36802004800;36096880500;55710625100;8719114200;7403129601;55509556000;	Microbiota and their affiliation with physiochemical characteristics of different subsurface petroleum reservoirs	2017	International Biodeterioration and Biodegradation	34	10.1016/j.ibiod.2017.02.005	https://www.scopus.com/inward/record.uri?eid=2-s2.0-85015045315&doi=10.1016%2fj.ibiod.2017.02.005&partnerID=40&md5=8aea88e9efc19c7fe793f9c95ee4e8d7	Archaea; Bacteria; Microbial enhanced energy recovery (MEER); Oil reservoirs; Reservoir souring; Subsurface microbiology; Water-flooding	English	Review	Final		Scopus	2-s2.0-85015045315
Nixon S.L., Walker L., Streets M.D.T., Eden B., Boothman C., Taylor K.G., Lloyd J.R.	55222165300;57194042496;57194031943;56379897300;7801357587;35428783800;7402365434;	Guar gum stimulates biogenic sulfide production at elevated pressures: Implications for shale gas extraction	2017	Frontiers in Microbiology	8	10.3389/fmicb.2017.00679	https://www.scopus.com/inward/record.uri?eid=2-s2.0-85018434340&doi=10.3389%2ffmicb.2017.00679&partnerID=40&md5=8997e85b22b5f95d3ba3257c65dcf7b4	Bioreactor; Guar gum; Hydraulic fracturing; Organic carbon; Sulfate-reducing bacteria	English	Article	Final	All Open Access, Gold, Green	Scopus	2-s2.0-85018434340
De Souza P.M., Goulart F.R.D.V., Marques J.M., Bizzo H.R., Blank A.F., Groposo C., De Sousa M.P., Vólaro V., Alviano C.S., Moreno D.S.A., Seldin L.	56818606800;16315755600;36920519600;6603405960;7004573992;8650918800;56012324700;57194452153;7005838352;57190301106;13605426000;	Growth inhibition of sulfate-reducing bacteria in produced water from the petroleum industry using essential oils	2017	Molecules	8	10.3390/molecules22040648	https://www.scopus.com/inward/record.uri?eid=2-s2.0-85020224464&doi=10.3390%2fmolecules22040648&partnerID=40&md5=1ab457106a408fb3d1a669d42c8e917b	Antimicrobial activity; Essential oils; Oil industry; Production water; Sulfate-reducing bacteria (SRB)	English	Article	Final	All Open Access, Gold, Green	Scopus	2-s2.0-85020224464
Rajasekar A., Xiao W., Sethuraman M., Parthipan P., Elumalai P.	55928874800;57193159790;55540598600;57193152696;57193158004;	Airborne bacteria associated with corrosion of mild steel 1010 and aluminum alloy 1100	2017	Environmental Science and Pollution Research	22	10.1007/s11356-017-8501-z	https://www.scopus.com/inward/record.uri?eid=2-s2.0-85011294751&doi=10.1007%2fs11356-017-8501-z&partnerID=40&md5=1836cd5530483bfc64cbb94e377c32cd	16S rRNA analysis; Aluminum alloy; Atmospheric corrosion; Biofilm; Microbial community; Mild steel	English	Article	Final		Scopus	2-s2.0-85011294751
Aktas D.F., Sorrell K.R., Duncan K.E., Wawrik B., Callaghan A.V., Suflita J.M.	23666242700;57192920451;7103103053;6507313989;14015289700;7004947813;	Anaerobic hydrocarbon biodegradation and biocorrosion of carbon steel in marine environments: The impact of different ultra low sulfur diesels and bioaugmentation	2017	International Biodeterioration and Biodegradation	16	10.1016/j.ibiod.2016.12.013	https://www.scopus.com/inward/record.uri?eid=2-s2.0-85009154384&doi=10.1016%2fj.ibiod.2016.12.013&partnerID=40&md5=8d8f096296bddfbcd3bed9eb17620baf	Bioaugmentation; Biocorrosion; Fuel biodegradation; Metagenomics; qPCR; Ultra low sulfur diesel	English	Article	Final	All Open Access, Bronze	Scopus	2-s2.0-85009154384
Smith A.L., Shimada T., Raskin L.	56128119300;24470272400;7005962087;	A comparative evaluation of community structure in full-scale digesters indicates that two-phase digesters exhibit greater microbial diversity than single-phase digesters	2017	Environmental Science: Water Research and Technology	4	10.1039/c6ew00320f	https://www.scopus.com/inward/record.uri?eid=2-s2.0-85014522743&doi=10.1039%2fc6ew00320f&partnerID=40&md5=3c9e152c95551323a5f30c1ff0228dcf		English	Article	Final		Scopus	2-s2.0-85014522743
Rajala P., Bomberg M., Vepsäläinen M., Carpén L.	56380241000;22633321700;12800402500;6505807386;	Microbial fouling and corrosion of carbon steel in deep anoxic alkaline groundwater	2017	Biofouling	13	10.1080/08927014.2017.1285914	https://www.scopus.com/inward/record.uri?eid=2-s2.0-85012045835&doi=10.1080%2f08927014.2017.1285914&partnerID=40&md5=feae5bb84041c7aeee540b58589e278f	carbon steel; concrete; deep biosphere; groundwater; MIC; microbially induced corrosion	English	Article	Final		Scopus	2-s2.0-85012045835
Tian H., Gao P., Chen Z., Li Y., Li Y., Wang Y., Zhou J., Li G., Ma T.	56000719700;45960926300;57145167200;57207039400;55649546500;45961705800;56566841400;55711209100;55728800200;	Compositions and abundances of sulfate-reducing and sulfur-oxidizing microorganisms in water-flooded petroleum reservoirs with different temperatures in China	2017	Frontiers in Microbiology	40	10.3389/fmicb.2017.00143	https://www.scopus.com/inward/record.uri?eid=2-s2.0-85014514116&doi=10.3389%2ffmicb.2017.00143&partnerID=40&md5=de86559dc67c152da764b6b3c0ce3fc2	Abundance; Corrosion; Diversity; Oil reservoirs; Sulfate-reducing bacteria (SRB); Sulfur-oxidizing bacteria (SOB)	English	Article	Final	All Open Access, Gold, Green	Scopus	2-s2.0-85014514116
Ilhan-Sungur E., Ozuolmez D., Çotuk A., Cansever N., Muyzer G.	15080713500;56688571400;8905776800;6507346909;7004888229;	Isolation of a sulfide-producing bacterial consortium from cooling-tower water: Evaluation of corrosive effects on galvanized steel	2017	Anaerobe	7	10.1016/j.anaerobe.2016.11.005	https://www.scopus.com/inward/record.uri?eid=2-s2.0-84999035131&doi=10.1016%2fj.anaerobe.2016.11.005&partnerID=40&md5=4b21aa233b8a488bd1523f2543af7b83	Bacterial consortium; Clostridium sp.; Cooling tower; Desulfosporosinus meridiei; Galvanized steel; Microbiologically influenced corrosion	English	Article	Final		Scopus	2-s2.0-84999035131
de Azambuja A.O., Bücker F., de Quadros P.D., Zhalnina K., Dias R., Vacaro B.B., Correa C., Ferrão M.F., de Oliveira Camargo F.A., Triplett E., Bento F.M.	57213350833;24381781500;16479811500;55640534200;56245117700;55923955200;55647656700;8348726000;35329165400;7006015788;6603037014;	Microbial community composition in Brazilian stored diesel fuel of varying sulfur content, using high-throughput sequencing	2017	Fuel	17	10.1016/j.fuel.2016.10.108	https://www.scopus.com/inward/record.uri?eid=2-s2.0-84994537790&doi=10.1016%2fj.fuel.2016.10.108&partnerID=40&md5=d34d36f1f1509d24501376d997ded6c8	High-throughput sequencing analysis; Microbial community; Storage; Sulfur content; ULSD	English	Article	Final	All Open Access, Bronze	Scopus	2-s2.0-84994537790
Bonifay V., Wawrik B., Sunner J., Snodgrass E.C., Aydin E., Duncan K.E., Callaghan A.V., Oldham A., Liengen T., Beech I.	56118248600;6507313989;6701891388;57193235255;24721454900;7103103053;14015289700;23668499600;6602623333;55666637600;	Metabolomic and metagenomic analysis of two crude oil production pipelines experiencing differential rates of corrosion	2017	Frontiers in Microbiology	24	10.3389/fmicb.2017.00099	https://www.scopus.com/inward/record.uri?eid=2-s2.0-85011949590&doi=10.3389%2ffmicb.2017.00099&partnerID=40&md5=6bc34cba546a429a66a56bdbd643461a	Anaerobic microbiology; Hydrocarbon degradation; Mass spectrometry; Metabolomics; Microbially influenced corrosion (MIC); Reservoir microbiology	English	Article	Final	All Open Access, Gold, Green	Scopus	2-s2.0-85011949590
Johnson R.J.	55718453600;	Combining advanced biocide evaluation and microbial monitoring to optimise microbial control	2017	Proceedings - SPE International Symposium on Oilfield Chemistry		10.2118/184521-ms	https://www.scopus.com/inward/record.uri?eid=2-s2.0-85050825497&doi=10.2118%2f184521-ms&partnerID=40&md5=eb87d3ed219f93bf7e3f3f8f0a00648f		English	Conference Paper	Final		Scopus	2-s2.0-85050825497
Demeter M., Dockens K., Johnston S., Turner R.J.	55947757300;57195422656;26429332600;35448935600;	Molecular MIC diagnoses from ATP field test: Streamlined workflow from field to 16S rRNA gene metagenomics results	2017	NACE - International Corrosion Conference Series	2		https://www.scopus.com/inward/record.uri?eid=2-s2.0-85027992402&partnerID=40&md5=5a1b505026fbed46c7d9078338b6cf9e	16S rRNA gene sequencing; ATP; Culture media; Field metagenomics; MIC; Workflow	English	Conference Paper	Final		Scopus	2-s2.0-85027992402
Groposo C., Akamine R.N., De Sousa M.P., Magalhães A.A.O., Leitão G.	8650918800;57201426717;56012324700;55122011300;55028638700;	Internal corrosion of light crude oil pipeline due to microbiologically induced corrosion and dissolved oxygen	2017	Rio Pipeline Conference and Exposition, Technical Papers			https://www.scopus.com/inward/record.uri?eid=2-s2.0-85044747922&partnerID=40&md5=fe367c67dfa287daf25c940e29d0954f		English	Conference Paper	Final		Scopus	2-s2.0-85044747922
Wrangham J.B.	37049667300;	Identifying, treating, and monitoring for MIC in a heavily waterflooded oilfield	2017	Microbiologically Influenced Corrosion in the Upstream Oil and Gas Industry	1	10.1201/9781315157818	https://www.scopus.com/inward/record.uri?eid=2-s2.0-85051669451&doi=10.1201%2f9781315157818&partnerID=40&md5=b0d5b64e2512e9269ce158fa654c76b0		English	Book Chapter	Final		Scopus	2-s2.0-85051669451
Hebert J., Dupuis T., Jr., Ledgewood J., Hague M.	37074655500;57195422794;57195421574;57195416728;	A study of nonconventional biocide treatments of Barnett shale gathering pipelines	2017	NACE - International Corrosion Conference Series			https://www.scopus.com/inward/record.uri?eid=2-s2.0-85028013272&partnerID=40&md5=c7a5f9b9d80a694aeda5b7dee2b33a5d	Biocide; Gathering pipeline system; MIC; Microbiologically influenced corrosion; Pigging	English	Conference Paper	Final		Scopus	2-s2.0-85028013272
De Paula R., Keasler V.	57210681000;6504323394;	MIC monitoring: Developments, tools, systematics, and feedback decision loops in offshore production systems	2017	Microbiologically Influenced Corrosion in the Upstream Oil and Gas Industry		10.1201/9781315157818	https://www.scopus.com/inward/record.uri?eid=2-s2.0-85052762578&doi=10.1201%2f9781315157818&partnerID=40&md5=87e46987c5272733ad9f37fc96ba1a77		English	Book Chapter	Final		Scopus	2-s2.0-85052762578
Lee J.S., Little B.J.	12805222800;7202533376;	Diagnosing microbiologically influenced corrosion	2017	Microbiologically Influenced Corrosion in the Upstream Oil and Gas Industry	2	10.1201/9781315157818	https://www.scopus.com/inward/record.uri?eid=2-s2.0-85052775918&doi=10.1201%2f9781315157818&partnerID=40&md5=aec3a7e5d41f3504c520af0bfea0524d		English	Book Chapter	Final		Scopus	2-s2.0-85052775918
Sharma M., Voordouw G.	35619625800;7006469922;	MIC detection and assessment: A holistic approach	2017	Microbiologically Influenced Corrosion in the Upstream Oil and Gas Industry	6	10.1201/9781315157818	https://www.scopus.com/inward/record.uri?eid=2-s2.0-85026294621&doi=10.1201%2f9781315157818&partnerID=40&md5=95126d6acaa1f45360b7a16677d39345		English	Book Chapter	Final		Scopus	2-s2.0-85026294621
Bartling C., Kucharzyk K.H., Mullins L., Minard-Smith A., Busch-Harris J.	24174309600;35095200800;57195424368;56178094100;25421185400;	Interpreting omic data for microbially influenced corrosion: Lessons from a case study involving a seawater injection system	2017	NACE - International Corrosion Conference Series	1		https://www.scopus.com/inward/record.uri?eid=2-s2.0-85027992073&partnerID=40&md5=3c074881090b7b29bce6e3807bb54fda	Bacteria; Metagenomics; Microbially influenced corrosion; Proteomics; Sequencing	English	Conference Paper	Final		Scopus	2-s2.0-85027992073
Tidwell T.J., Keasler V., De Paula R.	56480233900;6504323394;57210681000;	How production chemicals can influence microbial susceptibility to biocides and impact mitigation strategies	2017	Microbiologically Influenced Corrosion in the Upstream Oil and Gas Industry		10.1201/9781315157818	https://www.scopus.com/inward/record.uri?eid=2-s2.0-85052762616&doi=10.1201%2f9781315157818&partnerID=40&md5=df14a80dc585af66a935d3d83bc2238f		English	Book Chapter	Final		Scopus	2-s2.0-85052762616
Marks C.R., Cooper J.T., Bonifay V., Stamps B.W., Le H.M., Harriman B.H., de Capite A., Brown K.R., Aktas D.F., Sunner J., Stevenson B.S., Duncan K.E., McInerney M.J., Gunaltun Y., Souquet P., Suflita J.M.	55255316300;55443554300;56118248600;53881782000;55543535500;35329440500;57217943565;57203742168;23666242700;6701891388;7103399182;7103103053;7006343832;6602270181;57194505456;7004947813;	Integrated methodology to characterize microbial populations and functions across small spatial scales in an oil production facility	2017	Microbiologically Influenced Corrosion in the Upstream Oil and Gas Industry	1	10.1201/9781315157818	https://www.scopus.com/inward/record.uri?eid=2-s2.0-85052763794&doi=10.1201%2f9781315157818&partnerID=40&md5=c9e3abd772504645c4247bff81160ebf		English	Book Chapter	Final		Scopus	2-s2.0-85052763794
Emerentiana S., Paschoalino M., Dominguez J.M., Van Der Kraan G., Morris B.E.L., Cardena N., Bonifacio P., Almada S., Ulloa F.	57195414576;14070743300;56379607600;14420586900;36824990400;57195425039;57195415925;57195415376;57195420107;	A case study for MIC evaluation and mitigation in two argentinian oilfields	2017	NACE - International Corrosion Conference Series			https://www.scopus.com/inward/record.uri?eid=2-s2.0-85028020583&partnerID=40&md5=90dc3fe17cdd92d4cf9b1cff7e9e0a15	Archaea; Bacteria; Biocide; Glutaraldehyde; Long term protection; MIC; Microbial audit; Microorganism; NGS; qPCR; THNM; THPS	English	Conference Paper	Final		Scopus	2-s2.0-85028020583
Lahme S., Hubert C.	54901378900;7005155531;	Corrosion Risks associated with (bio)chemical processes in sour systems due to nitrate injection or oxygen ingress	2017	Microbiologically Influenced Corrosion in the Upstream Oil and Gas Industry	3	10.1201/9781315157818	https://www.scopus.com/inward/record.uri?eid=2-s2.0-85050476600&doi=10.1201%2f9781315157818&partnerID=40&md5=c5bdc2a909dcd3b00f8636b5c5624ca3		English	Book Chapter	Final		Scopus	2-s2.0-85050476600
Liu J.-F., Wu W.-L., Yao F., Wang B., Zhang B.-L., Mbadinga S.M., Gu J.-D., Mu B.-Z.	36096880500;57189579598;57203258072;57221064188;56044175300;36802004800;7403129601;55509556000;	A thermophilic nitrate-reducing bacterium isolated from production water of a high temperature oil reservoir and its inhibition on sulfate-reducing bacteria	2017	Applied Environmental Biotechnology	6	10.18063/AEB.2016.02.004	https://www.scopus.com/inward/record.uri?eid=2-s2.0-85062482116&doi=10.18063%2fAEB.2016.02.004&partnerID=40&md5=9cda9393d23de53efd04a966ec0dd82d	16S rRNA gene analysis; Anoxybacillus; Microbial influenced corrosion; Nitrate-reducing bacterium; Souring mitigation; Thermophilic	English	Article	Final		Scopus	2-s2.0-85062482116
de Rezende J.R.	57202693291;	Quantification of sulfate-reducing microorganisms by quantitative PCR: Current challenges and developments	2017	Microbiologically Influenced Corrosion in the Upstream Oil and Gas Industry		10.1201/9781315157818	https://www.scopus.com/inward/record.uri?eid=2-s2.0-85052778817&doi=10.1201%2f9781315157818&partnerID=40&md5=73bde0d9f369e3d95cf21b193bd90eed		English	Book Chapter	Final		Scopus	2-s2.0-85052778817
Cai W., Li Y., Niu L., Zhang W., Wang C., Wang P., Meng F.	56921147600;57221624150;55928980500;55063813600;57192598834;8863734200;8691579400;	New insights into the spatial variability of biofilm communities and potentially negative bacterial groups in hydraulic concrete structures	2017	Water Research	17	10.1016/j.watres.2017.06.055	https://www.scopus.com/inward/record.uri?eid=2-s2.0-85021765548&doi=10.1016%2fj.watres.2017.06.055&partnerID=40&md5=ec889ef1c475f5b790f9a3c57b82951b	Biocorrosion; Biofilm; Functional groups; Hydraulic concrete structures; Microbial community	English	Article	Final		Scopus	2-s2.0-85021765548
Hamedi J., Poorinmohammad N., Wink J.	55990936600;56301286000;7004062486;	The role of actinobacteria in biotechnology	2017	Biology and Biotechnology of Actinobacteria	7	10.1007/978-3-319-60339-1_10	https://www.scopus.com/inward/record.uri?eid=2-s2.0-85042459791&doi=10.1007%2f978-3-319-60339-1_10&partnerID=40&md5=02813eb05bb65dccf1ccf0bedbf87d40		English	Book Chapter	Final		Scopus	2-s2.0-85042459791
Dyer T.	35846659400;	Biodeterioration of concrete	2017	Biodeterioration of Concrete	3	10.1201/9781315119557	https://www.scopus.com/inward/record.uri?eid=2-s2.0-85052567517&doi=10.1201%2f9781315119557&partnerID=40&md5=6d048e16bfd4c718f90fefeca9b96f6a		English	Book	Final		Scopus	2-s2.0-85052567517
Hocheng H., Chakankar M., Jadhav U.	7005638888;57194266886;23968915500;	Biohydrometallurgical recycling of metals from industrial wastes	2017	Biohydrometallurgical Recycling of Metals from Industrial Wastes	4	10.1201/9781315195544	https://www.scopus.com/inward/record.uri?eid=2-s2.0-85052170774&doi=10.1201%2f9781315195544&partnerID=40&md5=c268dbac1076de933bc638fa328d2498		English	Book	Final		Scopus	2-s2.0-85052170774
Celikkol-Aydin S., Gaylarde C.C., Lee T., Melchers R.E., Witt D.L., Beech I.B.	56259069300;7004656958;57192164211;35610849500;57192162604;55666637600;	16S rRNA gene profiling of planktonic and biofilm microbial populations in the Gulf of Guinea using Illumina NGS	2016	Marine Environmental Research	22	10.1016/j.marenvres.2016.10.001	https://www.scopus.com/inward/record.uri?eid=2-s2.0-84998610602&doi=10.1016%2fj.marenvres.2016.10.001&partnerID=40&md5=14e0f2ded69e1090ab8a556e15725241	16S rRNA gene profile; Carbon steel; Illumina; Marine biofilms; NGS; Planktonic seawater population	English	Article	Final	All Open Access, Green	Scopus	2-s2.0-84998610602
Okoro C.C., Samuel O., Lin J.	36873479800;24460781000;15722106700;	The effects of Tetrakis-hydroxymethyl phosphonium sulfate (THPS), nitrite and sodium chloride on methanogenesis and corrosion rates by methanogen populations of corroded pipelines	2016	Corrosion Science	12	10.1016/j.corsci.2016.08.018	https://www.scopus.com/inward/record.uri?eid=2-s2.0-84994390920&doi=10.1016%2fj.corsci.2016.08.018&partnerID=40&md5=e0a18dffd9a1a0aec9a0f89fe37d0e90	A. Mild steel; B. Weight loss; C. Microbiological corrosion	English	Article	Final		Scopus	2-s2.0-84994390920
Li X.-X., Liu J.-F., Yao F., Wu W.-L., Yang S.-Z., Mbadinga S.M., Gu J.-D., Mu B.-Z.	56166231200;36096880500;57203258072;57189579598;8719114200;36802004800;7403129601;55509556000;	Dominance of Desulfotignum in sulfate-reducing community in high sulfate production-water of high temperature and corrosive petroleum reservoirs	2016	International Biodeterioration and Biodegradation	30	10.1016/j.ibiod.2016.05.018	https://www.scopus.com/inward/record.uri?eid=2-s2.0-84973129462&doi=10.1016%2fj.ibiod.2016.05.018&partnerID=40&md5=bba98989592e5144a2a21e5e2f7636b3	Dsr gene; High temperature petroleum reservoirs; Microbial community; Microbiologically influenced corrosion (MIC); Souring; Sulfate-reducing prokaryotes (SRP)	English	Article	Final		Scopus	2-s2.0-84973129462
Pellizzari L., Morozova D., Neumann D., Kasina M., Klapperer S., Zettlitzer M., Würdemann H.	55812209100;16043353700;37038088100;56616444800;55213914100;6603591631;35096935500;	Comparison of the microbial community composition of pristine rock cores and technical influenced well fluids from the Ketzin pilot site for CO2 storage	2016	Environmental Earth Sciences	6	10.1007/s12665-016-6111-6	https://www.scopus.com/inward/record.uri?eid=2-s2.0-84990841000&doi=10.1007%2fs12665-016-6111-6&partnerID=40&md5=dc61781a259d8eb95d47733d25d85d70	CO2 storage; FISH; Microbial community; Molecular fingerprinting	English	Article	Final	All Open Access, Green	Scopus	2-s2.0-84990841000
Conlette O.C., Emmanuel N.E., Chijoke O.G.	38761139600;57188830673;57188833686;	Methanogen Population of an Oil Production Skimmer Pit and the Effects of Environmental Factors and Substrate Availability on Methanogenesis and Corrosion Rates	2016	Microbial Ecology	6	10.1007/s00248-016-0764-2	https://www.scopus.com/inward/record.uri?eid=2-s2.0-84963690278&doi=10.1007%2fs00248-016-0764-2&partnerID=40&md5=9f321966a4bb80ff5af3df4bd168c48c	Acetotrophic methanosaeta; Environmental conditions; Hydrogenotrophic methanococcus; Methanogenesis; Skimmer pit	English	Article	Final		Scopus	2-s2.0-84963690278
Rajala P., Bomberg M., Huttunen-Saarivirta E., Priha O., Tausa M., Carpén L.	56380241000;22633321700;55882499000;6603385144;57189897846;6505807386;	Influence of chlorination and choice of materials on fouling in cooling water system under brackish seawater conditions	2016	Materials	14	10.3390/ma9060475	https://www.scopus.com/inward/record.uri?eid=2-s2.0-84975721762&doi=10.3390%2fma9060475&partnerID=40&md5=2a29d6dc34c0da8e2e47d05ce450a4a7	Baltic Sea; Biofilm; Biofouling; Materials science; Microbial influenced corrosion	English	Article	Final	All Open Access, Gold, Green	Scopus	2-s2.0-84975721762
Palaniappan B., Toleti S.R.	57216814181;57021878300;	Characterization of microfouling and corrosive bacterial community of a firewater distribution system	2016	Journal of Bioscience and Bioengineering	5	10.1016/j.jbiosc.2015.08.009	https://www.scopus.com/inward/record.uri?eid=2-s2.0-84951775996&doi=10.1016%2fj.jbiosc.2015.08.009&partnerID=40&md5=a93415fb92a25f8d7756185f549885c9	Bacteria; Confocal scanning laser microscopy; Corrosion; Denaturing gradient gel electrophoresis; Fouling community; Freshwater	English	Article	Final		Scopus	2-s2.0-84951775996
Vigneron A., Alsop E.B., Chambers B., Lomans B.P., Head I.M., Tsesmetzis N.	55604697600;6504638722;8633606600;6602131280;7004835395;8535604800;	Complementary microorganisms in highly corrosive biofilms from an offshore oil production facility	2016	Applied and Environmental Microbiology	75	10.1128/AEM.03842-15	https://www.scopus.com/inward/record.uri?eid=2-s2.0-84963611507&doi=10.1128%2fAEM.03842-15&partnerID=40&md5=d1f7ead3b78f93ac303e6fd7e09d587f		English	Article	Final	All Open Access, Bronze, Green	Scopus	2-s2.0-84963611507
Westphal A., Lerm S., Miethling-Graff R., Seibt A., Wolfgramm M., Würdemann H.	55579070200;42361304600;15136950500;16178637900;6507790255;35096935500;	Effects of plant downtime on the microbial community composition in the highly saline brine of a geothermal plant in the North German Basin	2016	Applied Microbiology and Biotechnology	12	10.1007/s00253-015-7181-1	https://www.scopus.com/inward/record.uri?eid=2-s2.0-84960795476&doi=10.1007%2fs00253-015-7181-1&partnerID=40&md5=68e5138c8fa2028d27d5e245fbcec6d2	Aquifer; Corrosion; Geothermal; Microbial community; SOB; SRB	English	Article	Final	All Open Access, Green	Scopus	2-s2.0-84960795476
Li C.-Y., Zhang D., Li X.-X., Mbadinga S.M., Yang S.-Z., Liu J.-F., Gu J.-D., Mu B.-Z.	56590800200;57218133343;56166231200;36802004800;8719114200;36096880500;7403129601;55509556000;	The biofilm property and its correlationship with high-molecular-weight polyacrylamide degradation in a water injection pipeline of Daqing oilfield	2016	Journal of Hazardous Materials	30	10.1016/j.jhazmat.2015.10.067	https://www.scopus.com/inward/record.uri?eid=2-s2.0-84946935514&doi=10.1016%2fj.jhazmat.2015.10.067&partnerID=40&md5=9b9bf683b2a2df89488bc5aa9cec338d	Biodegradation; Biofilm; EPS; Microbial diversity; Polyacrylamide	English	Article	Final		Scopus	2-s2.0-84946935514
Anandkumar B., George R.P., Maruthamuthu S., Parvathavarthini N., Mudali U.K.	24166347300;7402637233;6603965991;6701412066;7003560555;	Corrosion characteristics of sulfate-reducing bacteria (SRB) and the role of molecular biology in SRB studies: An overview	2016	Corrosion Reviews	14	10.1515/corrrev-2015-0055	https://www.scopus.com/inward/record.uri?eid=2-s2.0-84960948274&doi=10.1515%2fcorrrev-2015-0055&partnerID=40&md5=3b361416055c9daacda7b91de72ef61b	dissimilatory sulfite reductases; hydrogenases; microbiologically influenced corrosion; thermophilic sulfate-reducing bacteria (SRB)	English	Review	Final		Scopus	2-s2.0-84960948274
Lv L., Zhou L., Wang L.-Y., Liu J.-F., Gu J.-D., Mu B.-Z., Yang S.-Z.	57206255695;55710625100;36803082300;36096880500;7403129601;55509556000;8719114200;	Selective inhibition of methanogenesis by sulfate in enrichment culture with production water from low-temperature oil reservoir	2016	International Biodeterioration and Biodegradation	15	10.1016/j.ibiod.2015.11.002	https://www.scopus.com/inward/record.uri?eid=2-s2.0-84952647976&doi=10.1016%2fj.ibiod.2015.11.002&partnerID=40&md5=f3cefd518861d829a544490213405896	Acetate; Anaerobic degradation; Formate; Methanogenesis; Methanol; Microbial community; Sulfate reduction	English	Article	Final		Scopus	2-s2.0-84952647976
Beale D.J., Karpe A.V., Jadhav S., Muster T.H., Palombo E.A.	36022189400;56195170400;36002538200;7003689221;7004660267;	Omics-based approaches and their use in the assessment of microbial-influenced corrosion of metals	2016	Corrosion Reviews	13	10.1515/corrrev-2015-0046	https://www.scopus.com/inward/record.uri?eid=2-s2.0-84960965525&doi=10.1515%2fcorrrev-2015-0046&partnerID=40&md5=fc854f47a6a27f70610a1689a751dfa7	corrosion; metabolomics; metagenomics; microbial corrosion; next generation sequencing	English	Review	Final		Scopus	2-s2.0-84960965525
Davidova I.A., Wawrik B., Callaghan A.V., Duncan K., Marks C.R., Suflita J.M.	6602367827;6507313989;14015289700;7103103053;55255316300;7004947813;	Dethiosulfatarculus sandiegensis gen. nov., sp. nov., isolated from a methanogenic paraffindegrading enrichment culture and emended description of the family Desulfarculaceae	2016	International Journal of Systematic and Evolutionary Microbiology	6	10.1099/ijsem.0.000864	https://www.scopus.com/inward/record.uri?eid=2-s2.0-84962085856&doi=10.1099%2fijsem.0.000864&partnerID=40&md5=078b25bbd0d59ae1810cebba9ebe6ec8		English	Article	Final	All Open Access, Bronze	Scopus	2-s2.0-84962085856
Dang H., Lovell C.R.	23134477000;7102652646;	Microbial surface colonization and biofilm development in marine environments	2016	Microbiology and Molecular Biology Reviews	355	10.1128/MMBR.00037-15	https://www.scopus.com/inward/record.uri?eid=2-s2.0-84964020713&doi=10.1128%2fMMBR.00037-15&partnerID=40&md5=6b024d71cc963aab28e66f6782c5e30f		English	Review	Final	All Open Access, Bronze, Green	Scopus	2-s2.0-84964020713
Hernández-Torres J., Castillo Villamizar G.A., Salgar-Chaparro S.J., Silva-Plata B.A., Serna Daza O.D., Martínez-Pérez F., Mier Umaña R., Levy M., Fuentes J.L.	6602539702;35338916500;57090962300;57090837500;57090966600;57207627679;56003560000;57193564688;7201832547;	Prokaryotic Community Characterization in a Mesothermic and Water- Flooded Oil Reservoir in Colombia	2016	Geomicrobiology Journal	5	10.1080/01490451.2015.1039674	https://www.scopus.com/inward/record.uri?eid=2-s2.0-84956614645&doi=10.1080%2f01490451.2015.1039674&partnerID=40&md5=47d1bee44ee988941b9043732ed84dcc	16S rDNA gene; petroleum biodegradation; subsurface microbiology	English	Article	Final		Scopus	2-s2.0-84956614645
Okoro C., Ekun O.A., Nwume M.I., Lin J.	36873479800;55894911200;57000556700;15722106700;	Molecular analysis of microbial community structures in Nigerian oil production and processing facilities in order to access souring corrosion and methanogenesis	2016	Corrosion Science	11	10.1016/j.corsci.2015.11.024	https://www.scopus.com/inward/record.uri?eid=2-s2.0-84951896050&doi=10.1016%2fj.corsci.2015.11.024&partnerID=40&md5=e12c99e240b4c0a0fb7d618ca17682a5	Corrosion; Methanogenesis; Microbial communities; Souring; Sulfate reducing bacteria	English	Article	Final		Scopus	2-s2.0-84951896050
You J., Wu G., Ren F., Chang Q., Yu B., Xue Y., Mu B.	57196002762;56918907600;55867293200;57216099401;57188561822;7402270781;55509556000;	Microbial community dynamics in Baolige oilfield during MEOR treatment, revealed by Illumina MiSeq sequencing	2016	Applied Microbiology and Biotechnology	38	10.1007/s00253-015-7073-4	https://www.scopus.com/inward/record.uri?eid=2-s2.0-84955173361&doi=10.1007%2fs00253-015-7073-4&partnerID=40&md5=14466b3de3d7fa677e7477b057287d5f	High-throughput sequencing; MEOR-treated oil reservoir; Microbial community; Microbial community dynamics	English	Article	Final		Scopus	2-s2.0-84955173361
Hu P., Tom L., Singh A., Thomas B.C., Baker B.J., Piceno Y.M., Andersen G.L., Banfield J.F.	56423920800;36629380400;56060671200;7401507376;10041589700;6603297197;7202552651;7005748958;	Genome-resolved metagenomic analysis reveals roles for candidate phyla and other microbial community members in biogeochemical transformations in oil reservoirs	2016	mBio	68	10.1128/mBio.01669-15	https://www.scopus.com/inward/record.uri?eid=2-s2.0-84960156335&doi=10.1128%2fmBio.01669-15&partnerID=40&md5=87e85f7062a9a324fffbde80f3ec7eff		English	Article	Final	All Open Access, Gold, Green	Scopus	2-s2.0-84960156335
Lomans B.P., De Paula R., Geissler B., Kuijvenhoven C.A.T., Tsesmetzis N.	6602131280;57210681000;55760424300;6507382314;8535604800;	Proposal of improved biomonitoring standard for purpose of microbiologically influenced corrosion risk assessment	2016	Society of Petroleum Engineers - SPE International Oilfield Corrosion Conference and Exhibition	14	10.2118/179919-ms	https://www.scopus.com/inward/record.uri?eid=2-s2.0-85088743070&doi=10.2118%2f179919-ms&partnerID=40&md5=6f16902de2ae28e425bf74066efc07a8		English	Conference Paper	Final		Scopus	2-s2.0-85088743070
Mand J., Voordouw G., Hoffmann H., Home M.	55838460000;7006469922;55351640000;35783101900;	Linking sulfur cycling and MIC in offshore water transporting pipelines	2016	NACE - International Corrosion Conference Series	2		https://www.scopus.com/inward/record.uri?eid=2-s2.0-84991503768&partnerID=40&md5=064be96f72d35a184cdeb3b5e70b280f	Microbiologically influenced corrosion (MIC); Pyrosequencing; Sulfate-reducing bacteria (SRB); Sulfide; Sulfur	English	Conference Paper	Final		Scopus	2-s2.0-84991503768
Islam M., Al-Shamari A.R., Al-Sulaiman S., Prakash S., Jaragh A., Abraham S.	57207284146;33567502200;33567451700;33867739800;36052754600;56379624900;	Characteristic corrosion morphological features associated with different strains of bacteria species in oilfield waters	2016	NACE - International Corrosion Conference Series	2		https://www.scopus.com/inward/record.uri?eid=2-s2.0-84991702570&partnerID=40&md5=6330057147999955d0e4eac6ea74408c	Corrosion morphology; GAB; GAnB; MIC; Oilfield waters; SRB	English	Conference Paper	Final		Scopus	2-s2.0-84991702570
Li Y., Jia R., Al-Mahamedh H.H., Xu D., Gu T.	55257515600;57190442641;57190435875;55499723800;7102898905;	Enhanced biocide mitigation of field biofilm consortia by a mixture of D-amino acids	2016	Frontiers in Microbiology	55	10.3389/fmicb.2016.00896	https://www.scopus.com/inward/record.uri?eid=2-s2.0-84980007964&doi=10.3389%2ffmicb.2016.00896&partnerID=40&md5=af125816516cfcd1ea135f425ec1c35f	Biocide; Biocide enhancer; Biofilm consortium; D-amino acid; Microbiologically influenced corrosion	English	Article	Final	All Open Access, Gold, Green	Scopus	2-s2.0-84980007964
Mintz T.S., De Los Santos A., Cabiness S., Miller L.	8966615000;57191580682;23476841700;57191574980;	Preliminary evaluation of the applicability of surface enhanced raman spectroscopy (SERS) to monitoring SRB biofilms under ambient and high pressure	2016	NACE - International Corrosion Conference Series			https://www.scopus.com/inward/record.uri?eid=2-s2.0-84991725959&partnerID=40&md5=5b0d523f603a28ead9619e22eef2a426	In-situ characterization; Microbial induced corrosion; SRB; Surface enhanced raman	English	Conference Paper	Final		Scopus	2-s2.0-84991725959
De Paula R., Keasler V.	57210681000;6504323394;	Molecular techniques for onsite monitoring of microbial populations in oilfields - Overview, perspective and evaluation	2016	NACE - International Corrosion Conference Series			https://www.scopus.com/inward/record.uri?eid=2-s2.0-84991490183&partnerID=40&md5=02b25b554c0c59bc83a11f89e3917984	Detection; Microorganisms; Molecular techniques; Monitoring; NGS; QPCR	English	Conference Paper	Final		Scopus	2-s2.0-84991490183
Mand J., Park H.S., Okoro C., Lomans B.P., Smith S., Chiejina L., Voordouw G.	55838460000;15036623900;36873479800;6602131280;56014040800;56014110800;7006469922;	Microbial methane production associated with carbon steel corrosion in a Nigerian oil field	2016	Frontiers in Microbiology	14	10.3389/fmicb.2015.01538	https://www.scopus.com/inward/record.uri?eid=2-s2.0-84957998564&doi=10.3389%2ffmicb.2015.01538&partnerID=40&md5=abf6cf74279050d474c6448c25fa1a18	Acetogen; Biofilms; Methanogen; Microbial community; Microbially influenced corrosion; Pyrosequencing	English	Article	Final	All Open Access, Gold, Green	Scopus	2-s2.0-84957998564
Wakai S.	7102308228;	Gene analysis for the evaluation of the effect of environmental factors	2016	Corrosion Control and Surface Finishing: Environmentally Friendly Approaches		10.1007/978-4-431-55957-3_16	https://www.scopus.com/inward/record.uri?eid=2-s2.0-85030431075&doi=10.1007%2f978-4-431-55957-3_16&partnerID=40&md5=73cb4b16fde94b8baa1f3a109571d0a3		English	Book Chapter	Final		Scopus	2-s2.0-85030431075
Fida T.T., Chen C., Okpala G., Voordouw G.	38861606500;35232340200;57190126511;7006469922;	Implications of limited thermophilicity of nitrite reduction for control of sulfide production in oil reservoirs	2016	Applied and Environmental Microbiology	32	10.1128/AEM.00599-16	https://www.scopus.com/inward/record.uri?eid=2-s2.0-84977479257&doi=10.1128%2fAEM.00599-16&partnerID=40&md5=f5a26ca387f1c1301ad11cc4e2ed38e7		English	Article	Final	All Open Access, Bronze, Green	Scopus	2-s2.0-84977479257
Beale D.J., Karpe A.V., Ahmed W.	36022189400;56195170400;8709269900;	Beyond metabolomics: A review of multi-omics-based approaches	2016	Microbial Metabolomics: Applications in Clinical, Environmental, and Industrial Microbiology	25	10.1007/978-3-319-46326-1_10	https://www.scopus.com/inward/record.uri?eid=2-s2.0-85007295137&doi=10.1007%2f978-3-319-46326-1_10&partnerID=40&md5=289cd933750314030696145dfe77b270	Data integration; Metabolomics; Metagenomics; Systems biology	English	Book Chapter	Final		Scopus	2-s2.0-85007295137
Okoro C.C., Amund O.	36873479800;6601974176;	Souring and Corrosion Potentials of Onshore and Offshore Oil-producing Facilities in the Nigerian Oil-rich Niger Delta	2015	Petroleum Science and Technology	2	10.1080/10916466.2015.1072559	https://www.scopus.com/inward/record.uri?eid=2-s2.0-84949556973&doi=10.1080%2f10916466.2015.1072559&partnerID=40&md5=91017f8ce242e749f17065c91d5cde2e		English	Article	Final		Scopus	2-s2.0-84949556973
Mihajlovski A., Seyer D., Benamara H., Bousta F., Di Martino P.	17342766100;14051034100;56574159100;22978352900;7003312165;	An overview of techniques for the characterization and quantification of microbial colonization on stone monuments	2015	Annals of Microbiology	25	10.1007/s13213-014-0956-2	https://www.scopus.com/inward/record.uri?eid=2-s2.0-85027921402&doi=10.1007%2fs13213-014-0956-2&partnerID=40&md5=857139921a598294138c45537e0e164d	Biodeterioration; Biofilm; Microorganisms; Monument; Stone	English	Review	Final		Scopus	2-s2.0-85027921402
Usher K.M., Kaksonen A.H., Bouquet D., Cheng K.Y., Geste Y., Chapman P.G., Johnston C.D.	7003691773;6603145161;56681063100;56590201900;55207291800;7402618501;7401871012;	The role of bacterial communities and carbon dioxide on the corrosion of steel	2015	Corrosion Science	24	10.1016/j.corsci.2015.05.043	https://www.scopus.com/inward/record.uri?eid=2-s2.0-84937970181&doi=10.1016%2fj.corsci.2015.05.043&partnerID=40&md5=07a021afa128388f92366353b0df327f	A. Iron; A. Steel; Acetogen; C. Microbial corrosion; Sulphate reducing bacteria	English	Article	Final		Scopus	2-s2.0-84937970181
Tarasov A.L., Borzenkov I.A.	57196794820;6603616162;	Sulfate-reducing bacteria of the genus Desulfovibrio from south vietnam seacoast	2015	Microbiology (Russian Federation)	6	10.1134/S0026261715040165	https://www.scopus.com/inward/record.uri?eid=2-s2.0-84938065643&doi=10.1134%2fS0026261715040165&partnerID=40&md5=28ac3b428e7a090ba4c0667f9b27f57e	biofouling; corrosion; Desulfovibrio; sulfate-reducing bacteria	English	Article	Final		Scopus	2-s2.0-84938065643
Siegert M., Yates M.D., Spormann A.M., Logan B.E.	35082642600;37019040100;7003746412;55762454700;	Methanobacterium Dominates Biocathodic Archaeal Communities in Methanogenic Microbial Electrolysis Cells	2015	ACS Sustainable Chemistry and Engineering	76	10.1021/acssuschemeng.5b00367	https://www.scopus.com/inward/record.uri?eid=2-s2.0-84936818600&doi=10.1021%2facssuschemeng.5b00367&partnerID=40&md5=7e82abdfb7060962fac8ca73c9b81325	Carbon capture and sequestration; CO2 valorization; Electrotroph; Hydrogenotrophic methanogenesis; Methane catalyst; Methanobrevibacter; Microbially influenced corrosion; Power-to-gas	English	Article	Final	All Open Access, Bronze	Scopus	2-s2.0-84936818600
Little B.J., Lee J.S.	7202533376;12805222800;	Microbiologically Influenced Corrosion	2015	Oil and Gas Pipelines: Integrity and Safety Handbook		10.1002/9781119019213.ch27	https://www.scopus.com/inward/record.uri?eid=2-s2.0-85020324476&doi=10.1002%2f9781119019213.ch27&partnerID=40&md5=c494597bc3046ad94c36174399f9fcc8	Cathodic protection (CP); Low-alloy steel piping; Microbiologically influenced corrosion (MIC); Microorganisms; Petroleum-based hydrocarbon fuels; Pitting; Spore formation; Sulfate-reducing bacteria (SRB)	English	Book Chapter	Final		Scopus	2-s2.0-85020324476
Lanneluc I., Langumier M., Sabot R., Jeannin M., Refait P., Sablé S.	6602553245;35096241000;56260415700;11538830700;7004681341;6602119461;	On the bacterial communities associated with the corrosion product layer during the early stages of marine corrosion of carbon steel	2015	International Biodeterioration and Biodegradation	39	10.1016/j.ibiod.2015.01.003	https://www.scopus.com/inward/record.uri?eid=2-s2.0-84921728548&doi=10.1016%2fj.ibiod.2015.01.003&partnerID=40&md5=5de9060dd3efe9eca080c28bbc57dfd4	Microbiologically influenced corrosion; Raman spectroscopy; Seawater; Steel; Total and culturable bacteria; TTGE	English	Article	Final		Scopus	2-s2.0-84921728548
Soriano A.U., Martins L.F., Santos de Assumpção Ventura E., Teixeira Gerken de Landa F.H., de Araújo Valoni T., Dutra Faria F.R., Ferreira R.F., Kremer Faller M.C., Valério R.R., Catharine de Assis Leite D., Lima do Carmo F., Peixoto R.S.	17234027200;55356473700;56514172200;56514113700;56514116300;6505634976;56513164000;56514098200;56513637100;55331216800;56514133800;6701414754;	Microbiological aspects of biodiesel and biodiesel/diesel blends biodeterioration	2015	International Biodeterioration and Biodegradation	28	10.1016/j.ibiod.2014.11.014	https://www.scopus.com/inward/record.uri?eid=2-s2.0-84922648910&doi=10.1016%2fj.ibiod.2014.11.014&partnerID=40&md5=144f6a7b886ed9185776c3d6cf00b3f7	Beef tallow biodiesel; Diesel contamination; Microbial diversity; Soy biodiesel; Storage	English	Article	Final		Scopus	2-s2.0-84922648910
Falkiewicz-Dulik M., Janda K., Wypych G.	55926268400;7103164493;12445870200;	Handbook of Material Biodegradation, Biodeterioration, and Biostablization: Second Edition	2015	Handbook of Material Biodegradation, Biodeterioration, and Biostablization: Second Edition	14	10.1016/C2014-0-01354-8	https://www.scopus.com/inward/record.uri?eid=2-s2.0-84946144383&doi=10.1016%2fC2014-0-01354-8&partnerID=40&md5=e261f29fd5d459ad4cbcf672ba23ca0a		English	Book	Final		Scopus	2-s2.0-84946144383
Albokari M., Mashhour I., Alshehri M., Boothman C., Al-Enezi M.	55323994400;57196008111;57210348719;7801357587;56058875500;	Characterization of microbial communities in heavy crude oil from Saudi Arabia	2015	Annals of Microbiology	11	10.1007/s13213-014-0840-0	https://www.scopus.com/inward/record.uri?eid=2-s2.0-84895590348&doi=10.1007%2fs13213-014-0840-0&partnerID=40&md5=6d2c6c2e0e2ce9e691ea2d99dd87d4fb	16S rRNA; Heavy crude oil; Oil sludge; PCR amplification; Saudi Aramco oil company	English	Article	Final	All Open Access, Hybrid Gold, Green	Scopus	2-s2.0-84895590348
Iino T., Ito K., Wakai S., Tsurumaru H., Ohkuma M., Harayama S.	15071159100;55478908100;7102308228;24340299300;55413138600;56248421600;	Iron corrosion induced by nonhydrogenotrophic nitrate-reducing Prolixibacter sp. strain MIC1-1	2015	Applied and Environmental Microbiology	42	10.1128/AEM.03741-14	https://www.scopus.com/inward/record.uri?eid=2-s2.0-84922894984&doi=10.1128%2fAEM.03741-14&partnerID=40&md5=91b5b098426b83879e77fe52750d98bf		English	Article	Final	All Open Access, Bronze, Green	Scopus	2-s2.0-84922894984
Tidwell T.J., Ryther R., Broussard Z., Keasler V.	56480233900;56204666800;57156567800;6504323394;	Misapplication of solids control chemistries may stress microbes towards dormancy	2015	SPE Produced Water Handling and Management Symposium 2015	4	10.2118/174706-ms	https://www.scopus.com/inward/record.uri?eid=2-s2.0-84959864475&doi=10.2118%2f174706-ms&partnerID=40&md5=20f1f78e97ff76eec44b3ee58cdcfef9		English	Conference Paper	Final		Scopus	2-s2.0-84959864475
Tanji Y., Hasegawa R., Miyanaga K.	7006239920;55805136100;7004601496;	Addition of sodium hydroxylate to sea water inhibits souring and steel corrosion by microbes in oil field water	2015	European Corrosion Congress, EUROCORR 2015			https://www.scopus.com/inward/record.uri?eid=2-s2.0-85025588812&partnerID=40&md5=3274d357e6e02414ab0c3c8565994ddb		English	Conference Paper	Final		Scopus	2-s2.0-85025588812
Johnson R.	55718453600;	Sequencing the oil field microbiome - Can metagenomics help combat MIC?	2015	NACE - International Corrosion Conference Series	2		https://www.scopus.com/inward/record.uri?eid=2-s2.0-84940516429&partnerID=40&md5=f3b1dd550db9894b62f04555617ac3f3	DNA; Metagenomics; MIC; Microbiologically influenced corrosion; Microbiology; Molecular; Sequencing	English	Conference Paper	Final		Scopus	2-s2.0-84940516429
Head I.M.	7004835395;	Geomicrobiology of fossil fuels	2015	Ehrlich's Geomicrobiology, Sixth Edition	1	10.1201/b19121	https://www.scopus.com/inward/record.uri?eid=2-s2.0-85053498440&doi=10.1201%2fb19121&partnerID=40&md5=e9e83a15d5fe005cf70a976ed146d215		English	Book Chapter	Final		Scopus	2-s2.0-85053498440
Fichter J., Summer E.J., Janes C., Hamblin G.	26644781700;6602843189;37561648400;56811277000;	Direct comparison of microbial population analysis using ATP quantification, culture based enumeration in bug bottles, epifluorescence microscopy and shotgun population analysis by sequencing 16S amplicons	2015	NACE - International Corrosion Conference Series	3		https://www.scopus.com/inward/record.uri?eid=2-s2.0-84940529501&partnerID=40&md5=070484ce129aa50891c61988529bff20	16S; Acid producing bacteria; ATP; Biocides; Biofilm; Biofouling; Bug bottles; DNA sequencing; Epifluorescence; Metagenomics; Microbial monitoring; Microscopy; Pyrosequencing; Shotgun sequencing; SRB; Sulfate reducing bacteria; Sulfidogenesis	English	Conference Paper	Final		Scopus	2-s2.0-84940529501
Rabus R., Venceslau S.S., Wöhlbrand L., Voordouw G., Wall J.D., Pereira I.A.C.	7003685776;11139529500;8293102800;7006469922;56867262200;7004407556;	A Post-Genomic View of the Ecophysiology, Catabolism and Biotechnological Relevance of Sulphate-Reducing Prokaryotes	2015	Advances in Microbial Physiology	126	10.1016/bs.ampbs.2015.05.002	https://www.scopus.com/inward/record.uri?eid=2-s2.0-84952629954&doi=10.1016%2fbs.ampbs.2015.05.002&partnerID=40&md5=e4cd92445a4f6154ce7fe44008a9217c	Anaerobic respiration; Ecophysiology; Electron transfer; Genetics; Genomics; Habitats; Hydrocarbon degradation; Marine sediments; Metal reduction; Microbial energy conversion; Microbially influenced corrosion; Microbiome; Souring; Sulphate reduction; Sulphate-reducing bacteria; Sulphate-reducing prokaryotes; Systems biology	English	Book Chapter	Final		Scopus	2-s2.0-84952629954
Gaspar J., Mathieu J., Yang Y., Tomson R., Leyris J.D., Gregory K.B., Alvarez P.J.J.	57189322920;23973395100;56183143400;55904318600;56955246500;7102506241;7102962790;	Microbial Dynamics and Control in Shale Gas Production	2014	Environmental Science and Technology Letters	29	10.1021/ez5003242	https://www.scopus.com/inward/record.uri?eid=2-s2.0-84969134839&doi=10.1021%2fez5003242&partnerID=40&md5=e4f11fbc36db00ce74c6f679e7ad460f		English	Review	Final		Scopus	2-s2.0-84969134839
Rabus R.	7003685776;	Fifteen years of physiological proteo(geno)mics with (marine) environmental bacteria	2014	Archives of Physiology and Biochemistry	6	10.3109/13813455.2014.951658	https://www.scopus.com/inward/record.uri?eid=2-s2.0-84908564106&doi=10.3109%2f13813455.2014.951658&partnerID=40&md5=250023cc2861179b46ce3aa9a38128c9	Carbon cycle; Degradation; Genomics; Metabolic reconstruction; Microbiology; Physiology; Proteomics	English	Conference Paper	Final		Scopus	2-s2.0-84908564106
Beech I.B., Sztyler M., Gaylarde C.C., Smith W.L., Sunner J.	55666637600;55214977100;7004656958;55644432500;6701891388;	Biofilms and biocorrosion	2014	Understanding Biocorrosion: Fundamentals and Applications	19	10.1533/9781782421252.1.33	https://www.scopus.com/inward/record.uri?eid=2-s2.0-84943183110&doi=10.1533%2f9781782421252.1.33&partnerID=40&md5=905b11fdd56002c33dc48d24affec7c4		English	Book Chapter	Final		Scopus	2-s2.0-84943183110
Dall'Agnol L.T., Moura J.J.G.	40161124200;7102993187;	Sulphate-reducing bacteria (SRB) and biocorrosion	2014	Understanding Biocorrosion: Fundamentals and Applications	2	10.1533/9781782421252.1.77	https://www.scopus.com/inward/record.uri?eid=2-s2.0-84943196295&doi=10.1533%2f9781782421252.1.77&partnerID=40&md5=7e84e23e389234d24924936afc1ec66e		English	Book Chapter	Final		Scopus	2-s2.0-84943196295
Mohan A.M., Bibby K.J., Lipus D., Hammack R.W., Gregory K.B.	36715291200;36087076200;56403233800;6601986598;7102506241;	The functional potential of microbial communities in hydraulic fracturing source water and produced water from natural gas extraction characterized by metagenomic sequencing	2014	PLoS ONE	31	10.1371/journal.pone.0107682	https://www.scopus.com/inward/record.uri?eid=2-s2.0-84908553874&doi=10.1371%2fjournal.pone.0107682&partnerID=40&md5=7978c9c1e59e4213b978272979b92f54		English	Article	Final	All Open Access, Gold, Green	Scopus	2-s2.0-84908553874
Drønen K., Roalkvam I., Beeder J., Torsvik T., Steen I.H., Skauge A., Liengen T.	6507077644;42862335600;6603306336;7007060556;6603774232;7003288310;6602623333;	Modeling of heavy nitrate corrosion in anaerobe aquifer injection water biofilm: A case study in a flow rig	2014	Environmental Science and Technology	28	10.1021/es500839u	https://www.scopus.com/inward/record.uri?eid=2-s2.0-84905638576&doi=10.1021%2fes500839u&partnerID=40&md5=15b3e337c26551a5e5311be7d26b1c43		English	Article	Final		Scopus	2-s2.0-84905638576
Kelly D.P., McDonald I.R., Wood A.P.	56327512200;7102641416;7401883007;	The family methylobacteriaceae	2014	The Prokaryotes: Alphaproteobacteria and Betaproteobacteria	20	10.1007/978-3-642-30197-1_256	https://www.scopus.com/inward/record.uri?eid=2-s2.0-84930014896&doi=10.1007%2f978-3-642-30197-1_256&partnerID=40&md5=0126fec17cff74c0882e812efbed5e3a		English	Book Chapter	Final		Scopus	2-s2.0-84930014896
Mitchell H.M., Rocha G.A., Kaakoush N.O., O'Rourke J.L., Queiroz D.M.M.	7202670433;7102518064;8833063900;7101741409;7006383052;	The family helicobacteraceae	2014	The Prokaryotes: Deltaproteobacteria and Epsilonproteobacteria	24	10.1007/978-3-642-39044-9_275	https://www.scopus.com/inward/record.uri?eid=2-s2.0-84930252613&doi=10.1007%2f978-3-642-39044-9_275&partnerID=40&md5=040def069db9ff418deb21b843bcba30		English	Book Chapter	Final		Scopus	2-s2.0-84930252613
Cluff M.A., Hartsock A., Macrae J.D., Carter K., Mouser P.J.	56195194800;35083490100;7102253609;10638768200;8951096600;	Temporal changes in microbial ecology and geochemistry in produced water from hydraulically fractured marcellus shale gas wells	2014	Environmental Science and Technology	154	10.1021/es501173p	https://www.scopus.com/inward/record.uri?eid=2-s2.0-84901928836&doi=10.1021%2fes501173p&partnerID=40&md5=42ffb99ed64462caca19b9168704c4b5		English	Article	Final		Scopus	2-s2.0-84901928836
Yang S., Wen X., Zhao L., Shi Y., Jin H.	23092622900;37012284500;57221146921;56157793800;7403073372;	Crude oil treatment leads to shift of bacterial communities in soils from the deep active layer and upper permafrost along the China-Russia Crude Oil Pipeline route	2014	PLoS ONE	69	10.1371/journal.pone.0096552	https://www.scopus.com/inward/record.uri?eid=2-s2.0-84900384829&doi=10.1371%2fjournal.pone.0096552&partnerID=40&md5=d00ee522d3e840dc48bc16dda94c61ad		English	Article	Final	All Open Access, Gold, Green	Scopus	2-s2.0-84900384829
Joshi S.R., Kalita D., Kumar R., Nongkhlaw M., Swer P.B.	55279488300;57200835700;49561537000;41361576700;56020954100;	Metal-microbe interaction and bioremediation	2014	Radionuclide Contamination and Remediation Through Plants	2	10.1007/978-3-319-07665-2_12	https://www.scopus.com/inward/record.uri?eid=2-s2.0-84930260312&doi=10.1007%2f978-3-319-07665-2_12&partnerID=40&md5=8e555677718c746558867036d4ac2b06	Bioremediation; Heavy metals; Microbes; Radionuclides	English	Book Chapter	Final		Scopus	2-s2.0-84930260312
Sun H., Shi B., Bai Y., Wang D.	57221122903;56228929300;26649334500;57201985737;	Bacterial community of biofilms developed under different water supply conditions in a distribution system	2014	Science of the Total Environment	84	10.1016/j.scitotenv.2013.11.017	https://www.scopus.com/inward/record.uri?eid=2-s2.0-84888357616&doi=10.1016%2fj.scitotenv.2013.11.017&partnerID=40&md5=fa90687ee811bfaf98d75556c2b83cad	454 pyrosequencing; Bacterial community; Biofilm; Corrosion scale; Drinking water distribution systems (DWDS); Water source	English	Article	Final	All Open Access, Green	Scopus	2-s2.0-84888357616
Almahamedh H.H.	36665874900;	Microbiologically influenced corrosion of heat exchanger tubes	2014	NACE - International Corrosion Conference Series	1		https://www.scopus.com/inward/record.uri?eid=2-s2.0-84907842512&partnerID=40&md5=2a9a2f24ac472512c488b42f8348f566	Cooling water; Corrosion; Heat exchanger; MIC	English	Conference Paper	Final		Scopus	2-s2.0-84907842512
Almahamedh H.H.	36665874900;	Microbiologically influenced corrosion of heat exchanger tubes	2014	NACE - International Corrosion Conference Series			https://www.scopus.com/inward/record.uri?eid=2-s2.0-84922333565&partnerID=40&md5=e61d4a42b974e68b2fc69cf69bd00a39	Cooling water; Corrosion; Heat exchanger; MIC	English	Conference Paper	Final		Scopus	2-s2.0-84922333565
Mand J., Park H.S., Jack T.R., Voordouw G., Hoffmann H.	55838460000;15036623900;7005552943;7006469922;55351640000;	Use of molecular methods (pyrosequencing) for evaluating MIC potential in water systems for oil production in the north sea	2014	Society of Petroleum Engineers - SPE International Conference and Exhibition on Oilfield Corrosion 2014: New Challenges for a New Era	5		https://www.scopus.com/inward/record.uri?eid=2-s2.0-84906500857&partnerID=40&md5=efaf4aa2c89c4f1b078ec69ed14991c0		English	Conference Paper	Final		Scopus	2-s2.0-84906500857
Alabbas F.M., Kakpovbia A.E., Spear J.R., Mishra B., Olson D.L.	55344563100;33567882700;57204577919;55433568000;7402201753;	Utilization of 454 pyrosequencing of 16s rRNA for biodiversity investigations of crude oil systems	2014	NACE - International Corrosion Conference Series			https://www.scopus.com/inward/record.uri?eid=2-s2.0-84907833226&partnerID=40&md5=aadfd8c617c0c1854e2e728a293f5024	16S rRNA and DNA; Crude oil; Microbiologically influenced corrosion (MIC); Molecular microbiological methods (MMM)	English	Conference Paper	Final		Scopus	2-s2.0-84907833226
Geissler B., De Paula R., Keller-Schultz C., Lilley J., Keasler V.	55760424300;57210681000;56380608100;56379793600;6504323394;	Data mining to prevent microbiologically influenced corrosion?	2014	NACE - International Corrosion Conference Series	13		https://www.scopus.com/inward/record.uri?eid=2-s2.0-84907855647&partnerID=40&md5=564d67fac9822c136288508bf0c0a4f2	Archaea; Bacteria; Biofilm; DNA sequencing; MIC; Microbiology	English	Conference Paper	Final		Scopus	2-s2.0-84907855647
Alabbas F.M., Kakpovbia A.E., Spear J.R., Mishra B., Olson D.L.	55344563100;33567882700;57204577919;55433568000;7402201753;	Utilization of 454 pyrosequencing of 16S rRNA for biodiversity investigations of crude oil systems	2014	NACE - International Corrosion Conference Series			https://www.scopus.com/inward/record.uri?eid=2-s2.0-84922320510&partnerID=40&md5=b75e16625cc82dbf84c641e6b7e3a2e3	16S rRNA and DNA; Crude oil; Microbiologically influenced corrosion (MIC); Molecular microbiological methods (MMM)	English	Conference Paper	Final		Scopus	2-s2.0-84922320510
De Paula R.M., Keasler V.V., Bennett B., Clark J.C., Cloud R.	57210681000;6504323394;7402071597;33567496700;57196987538;	On-site evaluation of microbiologically induced corrosion and the effects of continuous low dosage corrosion inhibitor application	2014	NACE - International Corrosion Conference Series	5		https://www.scopus.com/inward/record.uri?eid=2-s2.0-84907835443&partnerID=40&md5=24d03351c2cadf2269b3ece722fe6b83	Microbiologically influenced corrosion; On-site monitoring; QPCR; Scanning electron microscopy	English	Conference Paper	Final		Scopus	2-s2.0-84907835443
De Paula R.M., Keasler V.V., Bennett B., Clark J.C., Cloud R.	57210681000;6504323394;7402071597;33567496700;57196987538;	On-site evaluation of microbiologically induced corrosion and the effects of continuous low dosage corrosion inhibitor application	2014	NACE - International Corrosion Conference Series			https://www.scopus.com/inward/record.uri?eid=2-s2.0-84922275951&partnerID=40&md5=087d8dcc4a840760111d731f7196dfb1	Microbiologically influenced corrosion; On-site monitoring; qPCR; Scanning electron microscopy	English	Conference Paper	Final		Scopus	2-s2.0-84922275951
Geissler B., De Paula R., Keller-Schultz C., Lilley J., Keasler V.	55760424300;57210681000;56380608100;56379793600;6504323394;	Data mining to prevent microbiologically influenced corrosion?	2014	NACE - International Corrosion Conference Series	1		https://www.scopus.com/inward/record.uri?eid=2-s2.0-84922271124&partnerID=40&md5=3a830b408580a7a07c0e82fc49e0ce43	Archaea; Bacteria; Biofilm; DNA sequencing; MIC; Microbiology	English	Conference Paper	Final		Scopus	2-s2.0-84922271124
Jack T.R., Voordouw G., Agrawal A., Voordouw J.K., Place T.	7005552943;7006469922;42860991800;6602866290;8655407000;	Microbial communities associated with external corrosion on an operating pipeline system	2014	NACE - International Corrosion Conference Series			https://www.scopus.com/inward/record.uri?eid=2-s2.0-84922277490&partnerID=40&md5=2db6dcc6305263ede35fe10ce14a9a58	Community analysis; Disbonded coating; DNA; Genomics; Microbially influenced corrosion; Pipelines; Pyrosequencing	English	Conference Paper	Final		Scopus	2-s2.0-84922277490
Jack T.R., Voordouw G., Agrawal A., Voordouw J.K., Place T.	7005552943;7006469922;42860991800;6602866290;8655407000;	Microbial communities associated with external corrosion on an operating pipeline system	2014	NACE - International Corrosion Conference Series	1		https://www.scopus.com/inward/record.uri?eid=2-s2.0-84907835399&partnerID=40&md5=2aacc028785732c588392da4815babde	Community analysis; Disbonded coating; DNA; Genomics; Microbially influenced corrosion; Pipelines; Pyrosequencing	English	Conference Paper	Final		Scopus	2-s2.0-84907835399
Cote C., Rosas O., Sztyler M., Doma J., Beech I., Basseguy R.	55214253500;39161869300;55214977100;55959157100;55666637600;6602735467;	Corrosion of low carbon steel by microorganisms from the 'pigging' operation debris in water injection pipelines	2014	Bioelectrochemistry	28	10.1016/j.bioelechem.2013.11.001	https://www.scopus.com/inward/record.uri?eid=2-s2.0-84895929598&doi=10.1016%2fj.bioelechem.2013.11.001&partnerID=40&md5=7fcc4844aec738f036ceab781e87c7a1	Anaerobic biocorrosion; Electrochemical impedance spectroscopy; Gel electrophoresis; Low carbon steel; Pigging debris	English	Article	Final	All Open Access, Green	Scopus	2-s2.0-84895929598
Liang R., Grizzle R.S., Duncan K.E., McInerney M.J., Suflita J.M.	56107103100;56106917100;7103103053;7006343832;7004947813;	Roles of thermophilic thiosulfate-reducing bacteria and methanogenic archaea in the biocorrosion of oil pipelines	2014	Frontiers in Microbiology	47	10.3389/fmicb.2014.00089	https://www.scopus.com/inward/record.uri?eid=2-s2.0-84897952323&doi=10.3389%2ffmicb.2014.00089&partnerID=40&md5=b4774ef14b106a90fce3164f34a7acf3	Anaerobaculum; Biocorrosion; Methanogenesis; Methanothermobacter; Sulfidogenesis; Thiosulfate reducing bacteria	English	Article	Final	All Open Access, Gold, Green	Scopus	2-s2.0-84897952323
Lenhart T.R., Duncan K.E., Beech I.B., Sunner J.A., Smith W., Bonifay V., Biri B., Suflita J.M.	36246265200;7103103053;55666637600;6701891388;55644432500;56118248600;23569311000;7004947813;	Identification and characterization of microbial biofilm communities associated with corroded oil pipeline surfaces	2014	Biofouling	59	10.1080/08927014.2014.931379	https://www.scopus.com/inward/record.uri?eid=2-s2.0-84906058464&doi=10.1080%2f08927014.2014.931379&partnerID=40&md5=359635e549755c8066f14ff27fb1c883	biocorrosion; hydrocarbon degradation; microbially influenced corrosion; petroleum microbiology; pipeline biofilm	English	Article	Final		Scopus	2-s2.0-84906058464
Duncan K.E., Perez-Ibarra B.M., Jenneman G., Harris J.B., Webb R., Sublette K.	7103103053;16317324400;6603745045;55740186800;55424017000;7003855413;	The effect of corrosion inhibitors on microbial communities associated with corrosion in a model flow cell system	2014	Applied Microbiology and Biotechnology	23	10.1007/s00253-013-4906-x	https://www.scopus.com/inward/record.uri?eid=2-s2.0-84895069947&doi=10.1007%2fs00253-013-4906-x&partnerID=40&md5=0f4fb2d885e1b21d65efc8a5f2c3a06c	Biocorrosion; Film-forming corrosion inhibitors; Microbiologically influenced corrosion; Oil and gas pipelines; Sulfate-reducing bacteria	English	Article	Final		Scopus	2-s2.0-84895069947
Okoro C., Smith S., Chiejina L., Lumactud R., An D., Park H.S., Voordouw J., Lomans B.P., Voordouw G.	36873479800;56014040800;56014110800;27467510500;8519325300;15036623900;6602866290;6602131280;7006469922;	Comparison of microbial communities involved in souring and corrosion in offshore and onshore oil production facilities in Nigeria	2014	Journal of Industrial Microbiology and Biotechnology	34	10.1007/s10295-014-1401-z	https://www.scopus.com/inward/record.uri?eid=2-s2.0-84897108731&doi=10.1007%2fs10295-014-1401-z&partnerID=40&md5=2c03aa139159cd70d95d2c2c95d8d3cc	Corrosion; Methanogen; Oil field; Souring; Sulfate-reducing bacteria; Sulfide	English	Article	Final		Scopus	2-s2.0-84897108731
Sugai Y., Owaki Y., Sasaki K., Kaneko F., Sakai T.	24831156300;56335589200;7404480494;7102614215;56335599300;	Numerical prediction of reservoir souring based on the growth kinetics of sulfate-reducing bacteria indigenous to an oilfield	2014	Society of Petroleum Engineers - SPE International Conference and Exhibition on Oilfield Corrosion 2014: New Challenges for a New Era	2	10.2118/169629-ms	https://www.scopus.com/inward/record.uri?eid=2-s2.0-84906482628&doi=10.2118%2f169629-ms&partnerID=40&md5=7ff07b8b712ee074984500ac150cd0d8		English	Conference Paper	Final		Scopus	2-s2.0-84906482628
Rosada K.K., Afianti N.F., Astuti D.I., Suantika G., Aditiawati P.	56316560200;56316721900;36136584000;6506344370;24779568900;	Bacterial community structures of planktoic cells and biofilm at saguling hydro power using denaturing gradient gel electrophoresis (DGGE)	2014	Journal of Biological Sciences	1	10.3923/jbs.2014.414.424	https://www.scopus.com/inward/record.uri?eid=2-s2.0-84905733763&doi=10.3923%2fjbs.2014.414.424&partnerID=40&md5=68258df712234036412b00473c09e86d	Bacterial community structure; Biocorrosion; Biofilm; DGGE; Planktonic cells; Saguling hydro power	English	Article	Final	All Open Access, Bronze	Scopus	2-s2.0-84905733763
Wakai S., Ito K., Iino T., Tomoe Y., Mori K., Harayama S.	7102308228;55478908100;15071159100;6602498967;55336285800;56248421600;	Corrosion of Iron by Iodide-Oxidizing Bacteria Isolated from Brine in an Iodine Production Facility	2014	Microbial Ecology	16	10.1007/s00248-014-0438-x	https://www.scopus.com/inward/record.uri?eid=2-s2.0-84907705184&doi=10.1007%2fs00248-014-0438-x&partnerID=40&md5=284a1d28a2ef25b7fe91be56dfb7e7a0		English	Article	Final		Scopus	2-s2.0-84907705184
Hoffmann H., Harris K., Palmer J.	55351640000;56379563500;57188566872;	The laboratory evaluation of seawater injection on H2S production, incorporating several different treatment strategies, utilizing fixed film upflow bioreactors	2014	NACE - International Corrosion Conference Series			https://www.scopus.com/inward/record.uri?eid=2-s2.0-84922335406&partnerID=40&md5=73143495ee58322afef6d982702fd83c	Bioreactor; MIC; Modelling; Molecular methods; Souring	English	Conference Paper	Final		Scopus	2-s2.0-84922335406
Hoffmann H., Harris K., Palmer J.	55351640000;56379563500;57188566872;	The laboratory evaluation of seawater injection on H2S production, incorporating several different treatment strategies, utilizing fixed film upflow bioreactors	2014	NACE - International Corrosion Conference Series			https://www.scopus.com/inward/record.uri?eid=2-s2.0-84907856305&partnerID=40&md5=ca4d4f27313749142bdd58f3ab279829	Bioreactor; MIC; Modelling; Molecular methods; Souring	English	Conference Paper	Final		Scopus	2-s2.0-84907856305
Usher K.M., Kaksonen A.H., MacLeod I.D.	7003691773;6603145161;37104573000;	Marine rust tubercles harbour iron corroding archaea and sulphate reducing bacteria	2014	Corrosion Science	45	10.1016/j.corsci.2014.02.014	https://www.scopus.com/inward/record.uri?eid=2-s2.0-84897108889&doi=10.1016%2fj.corsci.2014.02.014&partnerID=40&md5=3f693758829a36b91c6e148a5f129ef3	A. Carbon steel; B. SEM; C. Microbial corrosion; C. Rust	English	Article	Final		Scopus	2-s2.0-84897108889
Summer E.J., Duggleby S., Janes C., Liu M.	6602843189;56636409600;37561648400;56379234300;	Microbial populations in the O&G: Application of this knowledge	2014	NACE - International Corrosion Conference Series			https://www.scopus.com/inward/record.uri?eid=2-s2.0-84922274363&partnerID=40&md5=752cc906694e874f4bc6496a4a79fd1c	16S; Acid producing bacteria; APB; Biocides; Biofilm; Bug bottles; DNA sequencing; IRB; Iron reducing bacteria; Metagenomics; Microbial monitoring; MPN; Pyrosequencing; Shotgun sequencing; SRB; Sulfate reducing bacteria; Sulfidogenesis	English	Conference Paper	Final		Scopus	2-s2.0-84922274363
Summer E.J., Duggleby S., Janes C., Liu M.	6602843189;56636409600;37561648400;56379234300;	Microbial populations in the O&G: Application of this knowledge	2014	NACE - International Corrosion Conference Series	2		https://www.scopus.com/inward/record.uri?eid=2-s2.0-84907856329&partnerID=40&md5=f44536641d36dcc4a9d08d5510ecdffc	16s; Acid producing bacteria; APB; Biocides; Biofilm; Bug bottles; DNA sequencing; IRB; Iron reducing bacteria; Metagenomics; Microbial monitoring; MPN; Pyrosequencing; Shotgun sequencing; SRB; Sulfate reducing bacteria; Sulfidogenesis	English	Conference Paper	Final		Scopus	2-s2.0-84907856329
Mand J., Park H.S., Jack T.R., Voordouw G.	55838460000;15036623900;7005552943;7006469922;	The role of acetogens in microbially influenced corrosion of steel	2014	Frontiers in Microbiology	49	10.3389/fmicb.2014.00268	https://www.scopus.com/inward/record.uri?eid=2-s2.0-84905166119&doi=10.3389%2ffmicb.2014.00268&partnerID=40&md5=50a7ce15c20550203b3ba3fa27951cb0	Acetogens; Methanogens; Microbial community; Microbially influenced corrosion; Pyrosequencing; Sulfate-reducing bacteria	English	Article	Final	All Open Access, Gold, Green	Scopus	2-s2.0-84905166119
Ganesh Kumar A., Vijayakumar L., Joshi G., Magesh Peter D., Dharani G., Kirubagaran R.	57209518266;56619524400;56340136700;8238536200;6508012646;6603394225;	Biodegradation of complex hydrocarbons in spent engine oil by novel bacterial consortium isolated from deep sea sediment	2014	Bioresource Technology	38	10.1016/j.biortech.2014.08.008	https://www.scopus.com/inward/record.uri?eid=2-s2.0-84906657186&doi=10.1016%2fj.biortech.2014.08.008&partnerID=40&md5=025b2acc54d116958efdc72d4f7c94c6	Aromatic hydrocarbons; Biodegradation; Bioremediation; Deep sea bacteria; Spent engine oil	English	Article	Final		Scopus	2-s2.0-84906657186
Siegert M., Sitte J., Galushko A., Krüger M.	35082642600;26538139300;6603847300;7102550589;	Starting up microbial enhanced oil recovery	2014	Advances in Biochemical Engineering/Biotechnology	20	10.1007/10_2013_256	https://www.scopus.com/inward/record.uri?eid=2-s2.0-84912114779&doi=10.1007%2f10_2013_256&partnerID=40&md5=86d2f753dcb67d5bbbda753b6f361dde	Anaerobic cultivation; Interfacial tension; Methanogenic hydrocarbon degradation; Microbial enhanced oil recovery; Peak oil	English	Article	Final		Scopus	2-s2.0-84912114779
Zhao Y.-G., Feng G., Bai J., Chen M., Maqbool F.	14008786700;56050660500;56402375300;56953649800;37115784700;	Effect of copper exposure on bacterial community structure and function in the sediments of Jiaozhou Bay, China	2014	World Journal of Microbiology and Biotechnology	20	10.1007/s11274-014-1628-x	https://www.scopus.com/inward/record.uri?eid=2-s2.0-84902652962&doi=10.1007%2fs11274-014-1628-x&partnerID=40&md5=c8c191e1d16b2ef5485a29f78064c5e2	Bacterial community; Copper; Jiaozhou Bay; Microcosms; Pollution effects; Sediments	English	Article	Final		Scopus	2-s2.0-84902652962
Slobodkin A.I., Slobodkina G.B.	6701866016;6507498739;	Thermophilic prokaryotes from deep subterranean habitats	2014	Microbiology (Russian Federation)	11	10.1134/S0026261714030151	https://www.scopus.com/inward/record.uri?eid=2-s2.0-84901929697&doi=10.1134%2fS0026261714030151&partnerID=40&md5=e3b6c19ba7c4cf03ecfe2eaa34e7bcc0	deep biosphere; subsurface environments; thermophilic microorganisms	English	Review	Final		Scopus	2-s2.0-84901929697
Yang L., Zhang Y., Tang Y., Sun Z., Huang Y., Kida K.	55854050800;57195919139;8956229300;55491471200;56344836100;7102429514;	Effect of temperature on performance and microbial community of thermophilic methane fermentation of kitchen waste	2014	Chinese Journal of Applied and Environmental Biology	2	10.3724/SP.J.1145.2014.02006	https://www.scopus.com/inward/record.uri?eid=2-s2.0-84906812571&doi=10.3724%2fSP.J.1145.2014.02006&partnerID=40&md5=319eadfa75fe9ecc7bf7346b70feff7f	16S rRNA gene clone library; Kitchen waste; Methanogenic community; T-RFLP; Thermophlic anaerobic digestion	Chinese	Article	Final		Scopus	2-s2.0-84906812571
Sztyler M., Oldham A.L., Duncan K.E., Liengen T., Beech I.B.	55214977100;23668499600;7103103053;6602623333;55666637600;	Pyrosequencing analysis of microbial diversity in the north sea oil field installations	2013	EUROCORR 2013 - European Corrosion Congress			https://www.scopus.com/inward/record.uri?eid=2-s2.0-84898764035&partnerID=40&md5=b2d76c83105ade172e926022cdc85428		English	Conference Paper	Final		Scopus	2-s2.0-84898764035
Murali Mohan A., Hartsock A., Hammack R.W., Vidic R.D., Gregory K.B.	55819141800;35083490100;6601986598;7004062154;7102506241;	Microbial communities in flowback water impoundments from hydraulic fracturing for recovery of shale gas	2013	FEMS Microbiology Ecology	88	10.1111/1574-6941.12183	https://www.scopus.com/inward/record.uri?eid=2-s2.0-84887618730&doi=10.1111%2f1574-6941.12183&partnerID=40&md5=72e731278b905bfab7536cfb3168f847	Flowback water; Hydraulic fracturing; Impoundments; Petroleum microbiology	English	Article	Final	All Open Access, Bronze	Scopus	2-s2.0-84887618730
Murali Mohan A., Hartsock A., Bibby K.J., Hammack R.W., Vidic R.D., Gregory K.B.	55819141800;35083490100;36087076200;6601986598;7004062154;7102506241;	Microbial community changes in hydraulic fracturing fluids and produced water from shale gas extraction	2013	Environmental Science and Technology	110	10.1021/es402928b	https://www.scopus.com/inward/record.uri?eid=2-s2.0-84888225351&doi=10.1021%2fes402928b&partnerID=40&md5=a2fe55c066ae4d27ac7019b1349c515a		English	Article	Final		Scopus	2-s2.0-84888225351
Alabbas F.M., Williamson C., Bhola S.M., Spear J.R., Olson D.L., Mishra B., Kakpovbia A.E.	55344563100;57214410702;26431754600;57204577919;7402201753;55433568000;33567882700;	Microbial corrosion in linepipe steel under the influence of a sulfate-reducing consortium isolated from an oil field	2013	Journal of Materials Engineering and Performance	46	10.1007/s11665-013-0627-7	https://www.scopus.com/inward/record.uri?eid=2-s2.0-84888884474&doi=10.1007%2fs11665-013-0627-7&partnerID=40&md5=6688afd908e9ae6a9c2887bdb44e9d22	biofilm; carbon steel API 5L X52; microbiologically influenced corrosion; pipeline; sulfate-reducing bacteria	English	Article	Final		Scopus	2-s2.0-84888884474
El Hajj H., Abdelouas A., El Mendili Y., Karakurt G., Grambow B., Martin C.	57214611487;6603677732;36975204400;55803973000;7003751208;55483470600;	Corrosion of carbon steel under sequential aerobic-anaerobic environmental conditions	2013	Corrosion Science	48	10.1016/j.corsci.2013.07.017	https://www.scopus.com/inward/record.uri?eid=2-s2.0-84883228181&doi=10.1016%2fj.corsci.2013.07.017&partnerID=40&md5=169897094137d30b8705457cf9cc4a43	Atmospheric corrosion; Microbiological corrosion; Raman spectroscopy; SEM; Steel; XRD	English	Article	Final		Scopus	2-s2.0-84883228181
Rabus R., Hansen T.A., Widdel F.	7003685776;7401667770;56214496200;	Dissimilatory sulfate- and sulfur-reducing prokaryotes	2013	The Prokaryotes: Prokaryotic Physiology and Biochemistry	89	10.1007/978-3-642-30141-4_70	https://www.scopus.com/inward/record.uri?eid=2-s2.0-84929045571&doi=10.1007%2f978-3-642-30141-4_70&partnerID=40&md5=9a6880ff71266e0430a408526480f5b8		English	Book Chapter	Final		Scopus	2-s2.0-84929045571
Alabbas F.M., Kakpovbia A., Mishra B., Williamson C., Spear J.R., Olson D.L.	55344563100;33567882700;55433568000;57214410702;57204577919;7402201753;	Microbial community associated with corrosion products collected from sour oil crude and seawater injection pipelines	2013	NACE - International Corrosion Conference Series	5		https://www.scopus.com/inward/record.uri?eid=2-s2.0-84885743630&partnerID=40&md5=21741afe5776b1aeac973ef6250569dd	16S rRNA and DNA; Microbiologically influenced corrosion (MIC); Molecular microbiological methods (MMM); Pipelines systems	English	Conference Paper	Final		Scopus	2-s2.0-84885743630
AlAbbas F.M., Bhola S.M., Spear J.R., Olson D.L., Mishra B.	55344563100;26431754600;57204577919;7402201753;55433568000;	The shielding effect of wild type iron reducing bacterial flora on the corrosion of linepipe steel	2013	Engineering Failure Analysis	24	10.1016/j.engfailanal.2013.05.020	https://www.scopus.com/inward/record.uri?eid=2-s2.0-84879586061&doi=10.1016%2fj.engfailanal.2013.05.020&partnerID=40&md5=ce51df2e4265a452df65e6888d297bfd	Biofilm; Corrosion; Impedance; IRB; Iron reducing bacteria	English	Article	Final		Scopus	2-s2.0-84879586061
Priha O., Nyyssönen M., Bomberg M., Laitila A., Simell J., Kapanen A., Juvonena R.	6603385144;15136936500;22633321700;56176527800;17636572200;6602744767;55856721700;	Application of denaturing high-performance liquid chromatography for monitoring sulfate-reducing bacteria in oil fields	2013	Applied and Environmental Microbiology	9	10.1128/AEM.01015-13	https://www.scopus.com/inward/record.uri?eid=2-s2.0-84884233810&doi=10.1128%2fAEM.01015-13&partnerID=40&md5=d8b424dfe7c47a6022f5292132e25b6d		English	Article	Final	All Open Access, Bronze, Green	Scopus	2-s2.0-84884233810
Hinkson D., Wheeler C., Oney C., Keasler V.	23008697400;55837889500;6603027768;6504323394;	MIC in a CO2 gathering line? A field case study of microbiologically influenced corrosion	2013	NACE - International Corrosion Conference Series	5		https://www.scopus.com/inward/record.uri?eid=2-s2.0-84883130282&partnerID=40&md5=e704f45e793710e1a7ad50abcce2d1f4	APB; Bacteria; MIC; Microbiologically influenced corrosion	English	Conference Paper	Final		Scopus	2-s2.0-84883130282
Alabbas F.M., Kakpovbia A., Williamson C., Spear J.R., Mishra B., Olson D.L.	55344563100;33567882700;57214410702;57204577919;55433568000;7402201753;	Microbial community associated with corrosion products collected from sour oil crude and seawater injection pipelines	2013	NACE - International Corrosion Conference Series			https://www.scopus.com/inward/record.uri?eid=2-s2.0-84883059983&partnerID=40&md5=ddf0e913673474ffcf37dc6a63ce08fe	16S rRNA and DNA; Microbiologically influenced corrosion (MIC); Molecular microbiological methods (MMM); Pipelines systems	English	Conference Paper	Final		Scopus	2-s2.0-84883059983
Alabbas F.M., Kakpovbia A., Williamson C., Mishra B., Olson D.L.	55344563100;33567882700;57214410702;55433568000;7402201753;	Corrosion of linepipe carbon steel (X52) influenced by a SRB consortium isolated from a sour oil well	2013	NACE - International Corrosion Conference Series	2		https://www.scopus.com/inward/record.uri?eid=2-s2.0-84883104994&partnerID=40&md5=d9259ea9ee59ae0cf424562c9a4d5d87	Biofilm and pipeline; Carbon steel API 5l X52; Microbiologically influenced corrosion (MIC); Sulfate reducing bacteria (SRB)	English	Conference Paper	Final		Scopus	2-s2.0-84883104994
Bozo-Hurtado L., García-Amado M.A., Chistoserdov A., Varela R., Narvaez J.J., Colwell R., Suárez P.	37460960200;17342081500;6603768801;57191173178;55838057000;7203000370;7006063795;	Identification of bacteria in enrichment cultures of sulfate reducers in the Cariaco Basin water column employing Denaturing Gradient Gel Electrophoresis of 16S ribosomal RNA gene fragments	2013	Aquatic Biosystems	7	10.1186/2046-9063-9-17	https://www.scopus.com/inward/record.uri?eid=2-s2.0-84883101031&doi=10.1186%2f2046-9063-9-17&partnerID=40&md5=bba4c34f92e48eeca9fe85ec0930cee8	Cariaco Basin; Culture; Desulfovibrio; DGGE; SRB; Vibrio	English	Article	Final	All Open Access, Gold, Green	Scopus	2-s2.0-84883101031
Païssé S., Ghiglione J.-F., Marty F., Abbas B., Gueuné H., Amaya J.M.S., Muyzer G., Quillet L.	36088521900;6507984703;55199571200;13402716600;8612496000;6506141012;7004888229;55897507400;	Sulfate-reducing bacteria inhabiting natural corrosion deposits from marine steel structures	2013	Applied Microbiology and Biotechnology	26	10.1007/s00253-012-4464-7	https://www.scopus.com/inward/record.uri?eid=2-s2.0-84881245150&doi=10.1007%2fs00253-012-4464-7&partnerID=40&md5=bc5c7d951df3098737be9dfb5be4fc43	Accelerated low-water corrosion; Dissimilatory sulfite reductase; Microbiologically influenced corrosion; qPCR	English	Article	Final		Scopus	2-s2.0-84881245150
Keasler V., Bennett B., Keller C., Whalen P., Cairns J., De Paula R.M.	6504323394;7402071597;55320497500;14122745400;14120919300;57210681000;	Expanding the microbial monitoring toolkit: Evaluation of traditional and molecular monitoring methods	2013	International Biodeterioration and Biodegradation	27	10.1016/j.ibiod.2012.07.002	https://www.scopus.com/inward/record.uri?eid=2-s2.0-84876727598&doi=10.1016%2fj.ibiod.2012.07.002&partnerID=40&md5=c9c3203b7f1414a5e356ba7b27b4e417	ATP; Microbiologically-influenced corrosion; Monitoring	English	Article	Final		Scopus	2-s2.0-84876727598
Whitby C., Skovhus T.L., Passman F.J.	6603709999;8239267200;6701784365;	ISMOS-3: Third International Symposium on Applied Microbiology and Molecular Biology in Oil Systems - Preface to special issue	2013	International Biodeterioration and Biodegradation		10.1016/j.ibiod.2012.11.014	https://www.scopus.com/inward/record.uri?eid=2-s2.0-84876713301&doi=10.1016%2fj.ibiod.2012.11.014&partnerID=40&md5=c0762722421931def451f9ad6646fa33	Biodesulfurization; Biodeterioration; Biofuels; MEOR; MIC; Oil sands; Souring	English	Editorial	Final		Scopus	2-s2.0-84876713301
Zapata-Peñasco I., Salazar-Coria L., Saucedo-García M., Villa-Tanaka L., Hernández-Rodríguez C.	56013726300;22735748500;57208295613;6602315892;6701313405;	Bisulfite reductase and nitrogenase genes retrieved from biocorrosive bacteria in saline produced waters of offshore oil recovery facilities	2013	International Biodeterioration and Biodegradation	9	10.1016/j.ibiod.2012.07.005	https://www.scopus.com/inward/record.uri?eid=2-s2.0-84876706988&doi=10.1016%2fj.ibiod.2012.07.005&partnerID=40&md5=43aa50e028ed90af23cfd18cfa138820	Biocide; Biocorrosion; DsrAB; Fe (III) reducing bacteria; NifD; Oil reservoir; Produced water; SRB	English	Article	Final		Scopus	2-s2.0-84876706988
Pillay C., Lin J.	57212553406;15722106700;	Metal corrosion by aerobic bacteria isolated from stimulated corrosion systems: Effects of additional nitrate sources	2013	International Biodeterioration and Biodegradation	23	10.1016/j.ibiod.2013.05.013	https://www.scopus.com/inward/record.uri?eid=2-s2.0-84879305876&doi=10.1016%2fj.ibiod.2013.05.013&partnerID=40&md5=ee5b2e4309d3077a3e0a65c72b25dc56	MIC; Mild steel; Nitrate supplement; Phylogenetic analysis; Stainless steel	English	Article	Final		Scopus	2-s2.0-84879305876
Lenchi N., Inceoǧlu Ö., Kebbouche-Gana S., Gana M.L., Llirós M., Servais P., García-Armisen T.	55771612500;36061182200;56527412100;26039122200;12645566200;7005849675;56044548400;	Diversity of Microbial Communities in Production and Injection Waters of Algerian Oilfields Revealed by 16S rRNA Gene Amplicon 454 Pyrosequencing	2013	PLoS ONE	74	10.1371/journal.pone.0066588	https://www.scopus.com/inward/record.uri?eid=2-s2.0-84879266838&doi=10.1371%2fjournal.pone.0066588&partnerID=40&md5=b805a01cc5eee78f48a828bd1f5f46e2		English	Article	Final	All Open Access, Gold, Green	Scopus	2-s2.0-84879266838
Pacheco Da Rosa J., Korenblum E., Franco-Cirigliano M.N., Abreu F., Lins U., Soares R.M.A., Macrae A., Seldin L., Coelho R.R.R.	55614094300;24279913900;55614193100;6701742697;6701851869;35578458700;7005453570;13605426000;7102493498;	Streptomyces lunalinharesii strain 235 shows the potential to inhibit bacteria involved in biocorrosion processes	2013	BioMed Research International	7	10.1155/2013/309769	https://www.scopus.com/inward/record.uri?eid=2-s2.0-84874587096&doi=10.1155%2f2013%2f309769&partnerID=40&md5=46e55b2a496159b4a4c1139726eca3da		English	Article	Final	All Open Access, Gold, Green	Scopus	2-s2.0-84874587096
Lerm S., Westphal A., Miethling-Graff R., Alawi M., Seibt A., Wolfgramm M., Würdemann H.	42361304600;55579070200;15136950500;8881793100;16178637900;6507790255;35096935500;	Thermal effects on microbial composition and microbiologically induced corrosion and mineral precipitation affecting operation of a geothermal plant in a deep saline aquifer	2013	Extremophiles	37	10.1007/s00792-013-0518-8	https://www.scopus.com/inward/record.uri?eid=2-s2.0-84874568717&doi=10.1007%2fs00792-013-0518-8&partnerID=40&md5=bd426531033fe44a27899cb619e59d18	Anaerobic bacteria; Biodiversity; Ecology; Engineering issues and practical application; Halophiles; Molecular biology; Phylogeny; Physiology of thermophiles; Thermophiles	English	Article	Final	All Open Access, Green	Scopus	2-s2.0-84874568717
Bongoua-Devisme A.J., Cebron A., Kassin K.E., Yoro G., Mustin C., Berthelin J.	55203657600;6506746960;55941520400;55653525900;6602924956;55707908200;	Microbial Communities Involved in Fe Reduction and Mobility During Soil Organic Matter (SOM) Mineralization in Two Contrasted Paddy Soils	2013	Geomicrobiology Journal	14	10.1080/01490451.2012.688928	https://www.scopus.com/inward/record.uri?eid=2-s2.0-84876337259&doi=10.1080%2f01490451.2012.688928&partnerID=40&md5=b95143e12844d80ee780491f063e6b1d	bacterial communities; biodegradation; Fe reduction; Fe(III)-reducing bacteria; lowland; mineralization; paddy fields; soil organic matter	English	Article	Final		Scopus	2-s2.0-84876337259
Lamine G.M., Azzedine M.A.	57204784440;57204790218;	Assessment of bacterial corrosion at the gas processing plants	2013	Offshore Mediterranean Conference and Exhibition 2013, OMC 2013			https://www.scopus.com/inward/record.uri?eid=2-s2.0-85057164599&partnerID=40&md5=a6b96b963d6e264af1d14881fe39e586	Gas fields; Gas treatment plants; Keywords Biocorrosion	English	Conference Paper	Final		Scopus	2-s2.0-85057164599
Guan J., Xia L.-P., Wang L.-Y., Liu J.-F., Gu J.-D., Mu B.-Z.	55273841200;55274556800;36803082300;36096880500;7403129601;55509556000;	Diversity and distribution of sulfate-reducing bacteria in four petroleum reservoirs detected by using 16S rRNA and dsrAB genes	2013	International Biodeterioration and Biodegradation	63	10.1016/j.ibiod.2012.06.021	https://www.scopus.com/inward/record.uri?eid=2-s2.0-84871805455&doi=10.1016%2fj.ibiod.2012.06.021&partnerID=40&md5=e31d37184df4c3b8a13b43fc1ac0d1b9	16S rRNA gene; CCA; Corrosion; DsrAB genes; Petroleum microbiology; Sulfate-reducing bacteria	English	Article	Final		Scopus	2-s2.0-84871805455
Mnif S., Bru-Adan V., Godon J.-J., Sayadi S., Chamkha M.	24167056900;24329157000;7006508809;6701723112;6602924088;	Characterization of the microbial diversity in production waters of mesothermic and geothermic Tunisian oilfields	2013	Journal of Basic Microbiology	7	10.1002/jobm.201100528	https://www.scopus.com/inward/record.uri?eid=2-s2.0-84872805229&doi=10.1002%2fjobm.201100528&partnerID=40&md5=0e70aca7347c74ff929e55155947d0e1	16S rRNA; Bacterial communities; Biodiversity; Oilfields; Production waters; SSCP	English	Article	Final		Scopus	2-s2.0-84872805229
Raikos V.	6506669159;	Microbial contamination of aviation fuel as a potential hazard for flight safety	2013	Airports and the Automotive Industry: Security Issues, Economic Efficiency and Environmental Impact			https://www.scopus.com/inward/record.uri?eid=2-s2.0-84892022427&partnerID=40&md5=fe180fe49a70e3c2fb7ff38666e76f7e	Aviation; Biocides; Fuel; Microbial contamination; Storage tanks; Water	English	Book Chapter	Final		Scopus	2-s2.0-84892022427
Aüllo T., Ranchou-Peyruse A., Ollivier B., Magot M.	55809238000;8570035000;7005143327;16162032200;	Desulfotomaculum spp. and related gram-positive sulfate-reducing bacteria in deep subsurface environments	2013	Frontiers in Microbiology	60	10.3389/fmicb.2013.00362	https://www.scopus.com/inward/record.uri?eid=2-s2.0-84892155211&doi=10.3389%2ffmicb.2013.00362&partnerID=40&md5=a4d80bf00569d51f9054c108f8cf1cfb	Deep subsurface; Desulfotomaculum; Geomicrobiology; Lithoautotrophy; Sporulation; Sulfate-reduction	English	Review	Final	All Open Access, Gold, Green	Scopus	2-s2.0-84892155211
Uyub A.M., Mustaffa W.D., Nwachukwu I.N.	6602232682;56055995100;15071118800;	Physicochemical properties and distribution of sulphate reducing bacteria in mangrove ecosystem soil of Peninsular Malaysia	2012	Life Sciences of the Asia Pacific Region			https://www.scopus.com/inward/record.uri?eid=2-s2.0-84895329393&partnerID=40&md5=1e7457560fb9f0cbe01ebb73cae1ebd9	Mangrove ecosystem; Soil characteristics; Sulphate reducing bacteria	English	Book Chapter	Final		Scopus	2-s2.0-84895329393
Alain K., Harder J., Widdel F., Zengler K.	6603375946;7102585088;56214496200;6603100087;	Anaerobic utilization of toluene by marine alpha- and gammaproteobacteria reducing nitrate	2012	Microbiology (United Kingdom)	23	10.1099/mic.0.061598-0	https://www.scopus.com/inward/record.uri?eid=2-s2.0-84870324847&doi=10.1099%2fmic.0.061598-0&partnerID=40&md5=174042fb1ea290b33cb64f7ae7db1f41		English	Article	Final	All Open Access, Green	Scopus	2-s2.0-84870324847
Davis J.P., Struchtemeyer C.G., Elshahed M.S.	57075370500;8881816600;55907765000;	Bacterial Communities Associated with Production Facilities of Two Newly Drilled Thermogenic Natural Gas Wells in the Barnett Shale (Texas, USA)	2012	Microbial Ecology	59	10.1007/s00248-012-0073-3	https://www.scopus.com/inward/record.uri?eid=2-s2.0-84867674943&doi=10.1007%2fs00248-012-0073-3&partnerID=40&md5=9a79dfca1252b9d17c57f67765ab3dfe		English	Article	Final		Scopus	2-s2.0-84867674943
Chowdhury S.	55434586500;	Heterotrophic bacteria in drinking water distribution system: A review	2012	Environmental Monitoring and Assessment	78	10.1007/s10661-011-2407-x	https://www.scopus.com/inward/record.uri?eid=2-s2.0-84866547918&doi=10.1007%2fs10661-011-2407-x&partnerID=40&md5=bca909ace024b3bd9cc7231a1091e4d6	Bacteria nutrients; Control of HPC bacteria; Heterotrophic bacteria; HPC modelling; Water distribution system; Water quality	English	Review	Final		Scopus	2-s2.0-84866547918
Hoffmann H., Spark I.	55351640000;6601959488;	Injection seawater versus produced water SRB and archaea populations in oilfield systems	2012	Society of Petroleum Engineers - SPE International Conference and Exhibition on Oilfield Corrosion 2012			https://www.scopus.com/inward/record.uri?eid=2-s2.0-84865790897&partnerID=40&md5=1cfd4e40adb24c5d076d0144796f6f12		English	Conference Paper	Final		Scopus	2-s2.0-84865790897
Fichter J., Wunch K., Moore R., Summer E., Braman S., Holmes P.	26644781700;16235590800;57199008660;6602843189;55347582300;55347463200;	How hot is too hot for bacteria? A technical study assessing bacterial establishment in downhole drilling, fracturing and stimulation operations	2012	NACE - International Corrosion Conference Series	17		https://www.scopus.com/inward/record.uri?eid=2-s2.0-84865567984&partnerID=40&md5=ea4fa12d69d5d02f15612e289c0d3dad	Bacteria; Corrosion coupons; Haynesville; Hydraulic fracturing; Metagenomics; Microbially induced corrosion; Scaling; Souring	English	Conference Paper	Final		Scopus	2-s2.0-84865567984
Heyer A., Mol J.M.C., D'Souza F., De Wit J.H.W., Ferrari G.	43861202900;7101773116;56228100700;7102191204;7201855642;	Study of MIC impact in a full-scale ship ballast tank	2012	NACE - International Corrosion Conference Series	1		https://www.scopus.com/inward/record.uri?eid=2-s2.0-84865602019&partnerID=40&md5=9a06517f1db7834036e7d84decb6448c	Biofilm; LPR; MIC; PCR; Ship ballast tank	English	Conference Paper	Final		Scopus	2-s2.0-84865602019
De Paula R.M., Keasler V., Bennett B., Keller C., Adams R.C., Vaksman Z., Kaplan H.	57210681000;6504323394;7402071597;55320497500;55347708600;24077362300;7403209135;	Optimization of a microbial control program in an aging Gulf of Mexico asset to minimize the risk of corrosion	2012	NACE - International Corrosion Conference Series	8		https://www.scopus.com/inward/record.uri?eid=2-s2.0-84865612102&partnerID=40&md5=892db2b66ce188bb0c7eb0d1d67bf7fe	ATP quantification; Biocide; Field trial; Microbiologically influenced corrosion (MIC); Molecular microbiology; Quantitative PCR (qPCR); Sulfate reducing bacteria	English	Conference Paper	Final		Scopus	2-s2.0-84865612102
Struchtemeyer C.G., Elshahed M.S.	8881816600;55907765000;	Bacterial communities associated with hydraulic fracturing fluids in thermogenic natural gas wells in North Central Texas, USA	2012	FEMS Microbiology Ecology	81	10.1111/j.1574-6941.2011.01196.x	https://www.scopus.com/inward/record.uri?eid=2-s2.0-84862319732&doi=10.1111%2fj.1574-6941.2011.01196.x&partnerID=40&md5=b480a63c3650494bba08f619416e980f	Barnett Shale; Hydraulic fracturing; Petroleum microbiology	English	Article	Final		Scopus	2-s2.0-84862319732
Marques J.M., de Almeida F.P., Lins U., Seldin L., Korenblum E.	36920519600;55120799300;6701851869;13605426000;24279913900;	Nitrate treatment effects on bacterial community biofilm formed on carbon steel in produced water stirred tank bioreactor	2012	World Journal of Microbiology and Biotechnology	18	10.1007/s11274-012-1043-0	https://www.scopus.com/inward/record.uri?eid=2-s2.0-84860888856&doi=10.1007%2fs11274-012-1043-0&partnerID=40&md5=e556cad66bfaca8f71bfb64213b39df3	Anaerobic bioreactors; Biofilm; DGGE; Nitrate treatment; Produced water	English	Article	Final		Scopus	2-s2.0-84860888856
Lee J.S., Ray R.I., Little B.J., Duncan K.E., Oldham A.L., Davidova I.A., Suflita J.M.	12805222800;7402180740;7202533376;7103103053;23668499600;6602367827;7004947813;	Sulphide production and corrosion in seawaters during exposure to FAME diesel	2012	Biofouling	16	10.1080/08927014.2012.687723	https://www.scopus.com/inward/record.uri?eid=2-s2.0-84861508078&doi=10.1080%2f08927014.2012.687723&partnerID=40&md5=2f118307cf93e7ada995e51400527b97	carbon steel; FAME diesel; microbiologically influenced corrosion; seawater; sulphide	English	Article	Final	All Open Access, Green	Scopus	2-s2.0-84861508078
Marty F., Ghiglione J.-F., Païssé S., Gueuné H., Quillet L., van Loosdrecht M.C.M., Muyzer G.	55199571200;6507984703;36088521900;8612496000;55897507400;7004463801;7004888229;	Evaluation and optimization of nucleic acid extraction methods for the molecular analysis of bacterial communities associated with corroded carbon steel	2012	Biofouling	12	10.1080/08927014.2012.672644	https://www.scopus.com/inward/record.uri?eid=2-s2.0-84860292625&doi=10.1080%2f08927014.2012.672644&partnerID=40&md5=844b3b713878444405b64da693067da6	carbon steel; Microbiologically Influenced Corrosion; molecular fingerprinting; nucleic acid extraction	English	Article	Final		Scopus	2-s2.0-84860292625
Cheriaa J., Rouabhia M., Maatallah M., Bakhrouf A.	25421436200;7003906647;53866931100;18633819500;	Phenotypic stress response of Pseudomonas aeruginosa following culture in water microcosms	2012	Journal of Water and Health	5	10.2166/wh.2011.072	https://www.scopus.com/inward/record.uri?eid=2-s2.0-84857579381&doi=10.2166%2fwh.2011.072&partnerID=40&md5=eb5a148c5eb46d53bfc9a3cba8ff8fa3	16S-23S rDNA intergenic transcribed spacer (ITS); Antibiotic resistance; Pyocin typing; Serotyping; Starvation	English	Article	Final	All Open Access, Bronze, Green	Scopus	2-s2.0-84857579381
Kebbouche-Gana S., Gana M.L.	56527412100;26039122200;	Biocorrosion of carbon steel by a nitrate-utilizing consortium of sulfate-reducing bacteria obtained from an Algerian oil field	2012	Annals of Microbiology	7	10.1007/s13213-011-0247-0	https://www.scopus.com/inward/record.uri?eid=2-s2.0-84863719839&doi=10.1007%2fs13213-011-0247-0&partnerID=40&md5=ae7c7d9be448ee6db8448247523c90ff	H 2S production; Microbiologically influenced corrosion; Nitrate-utilizing bacteria; Sulfate-reducing bacteria	English	Article	Final		Scopus	2-s2.0-84863719839
Keasler V., Bennett B., Keller C., Kuijvenhoven C., Mahon T., James S.	6504323394;7402071597;55320497500;6507382314;57069938300;57199103769;	Multi-faceted approach for optimizing a microbial control program	2012	Society of Petroleum Engineers - SPE International Conference and Exhibition on Oilfield Corrosion 2012	6	10.2118/154645-ms	https://www.scopus.com/inward/record.uri?eid=2-s2.0-84865768671&doi=10.2118%2f154645-ms&partnerID=40&md5=b9d435b6e9f824b44d64731993b82a57		English	Conference Paper	Final		Scopus	2-s2.0-84865768671
Oldham A.L., Drilling H.S., Stamps B.W., Steven B.S., Duncan K.E.	23668499600;43861084300;53881782000;55524340900;7103103053;	Automated DNA extraction platforms offer solutions to challenges of assessing microbial biofouling in oil production facilities	2012	AMB Express	18	10.1186/2191-0855-2-60	https://www.scopus.com/inward/record.uri?eid=2-s2.0-84871108136&doi=10.1186%2f2191-0855-2-60&partnerID=40&md5=2963d9cce33ba2670f402b7bcd2428e9	16S rRNA gene; Automated nucleic acid extraction platforms; Bacterial community; Microbial biofouling; Oilfield microbiology	English	Article	Final	All Open Access, Gold, Green	Scopus	2-s2.0-84871108136
Brown B.P., Brown S.R., Senko J.M.	55642725800;7501415845;6602248549;	Microbial communities associated with wet flue gas desulfurization systems	2012	Frontiers in Microbiology	6	10.3389/fmicb.2012.00412	https://www.scopus.com/inward/record.uri?eid=2-s2.0-84875876673&doi=10.3389%2ffmicb.2012.00412&partnerID=40&md5=74f2efa1e4f234239ebd1c14d8266288	Flue gas desulfurization; Microbially influenced corrosion; Thermophiles	English	Article	Final	All Open Access, Gold, Green	Scopus	2-s2.0-84875876673
Machuca L.L., Bailey S.I., Gubner R., Watkin E., Ginige M.P., Kaksonen A.H.	43861654600;7401729562;37048390500;7003426888;10046629700;6603145161;	Bacterial community structure in natural marine biofilms and the corrosion of carbon steel in seawater	2011	18th International Corrosion Congress 2011	6		https://www.scopus.com/inward/record.uri?eid=2-s2.0-84867248231&partnerID=40&md5=d1dd99b0da45d60f5f5670287ddbc4a9	Bacteria community structure; Biofilms; Carbon steel; Denaturing gradient gel electrophoresis; Microbiologically influenced corrosion; Seawater	English	Conference Paper	Final		Scopus	2-s2.0-84867248231
Wikief A., Vera M., Sand W.	55214986700;57191615658;55392798500;	Biofilm formation studies and EPS analysis within the oil & gas industry	2011	European Corrosion Congress 2011, EUROCORR 2011			https://www.scopus.com/inward/record.uri?eid=2-s2.0-84860894816&partnerID=40&md5=a6e834219380ee390979ee94f2232412		English	Conference Paper	Final		Scopus	2-s2.0-84860894816
Mohan A.M., Gregory K.B., Vidic R.D., Miller P., Hammack R.W.	36715291200;7102506241;7004062154;57202842558;6601986598;	Characterization of microbial diversity in treated and untreated flowback water impoundments from gas fracturing operations	2011	Proceedings - SPE Annual Technical Conference and Exhibition	2		https://www.scopus.com/inward/record.uri?eid=2-s2.0-84856692602&partnerID=40&md5=61ff7b64d595f1b3d4cc7b657b3ddfd0		English	Conference Paper	Final		Scopus	2-s2.0-84856692602
Corzo A., García De Lomas J., Villahermosa D., Portillo M.C., González J.M., Andrades J.A., García-Robledo E., Sáiz-Jimenez C., Bethencourt M.	6701386332;57207531152;36026245300;26646979800;56808320000;6701464848;24072831900;7005128572;6603881791;	Microbial biofilms and the engineering of net sulfide production in wastewater treatment plants	2011	Biofilms: Formation, Development and Properties			https://www.scopus.com/inward/record.uri?eid=2-s2.0-84892059758&partnerID=40&md5=b5ce6cf2e840069684a0540c2cebdaeb		English	Book Chapter	Final		Scopus	2-s2.0-84892059758
Balamurugan P., Joshi M.H., Rao T.S.	57216775459;53163828900;57021878300;	Microbial fouling community analysis of the cooling water system of a nuclear test reactor with emphasis on sulphate reducing bacteria	2011	Biofouling	22	10.1080/08927014.2011.618636	https://www.scopus.com/inward/record.uri?eid=2-s2.0-80052915322&doi=10.1080%2f08927014.2011.618636&partnerID=40&md5=0f47179244866ef728002e3c6f6dca7b	Cooling water; DGGE; Nested PCR; Sulphate reducing bacteria; Uncultivable	English	Article	Final		Scopus	2-s2.0-80052915322
Park H.S., Chatterjee I., Dong X., Wang S.-H., Sensen C.W., Caffrey S.M., Jack T.R., Boivin J., Voordouw G.	15036623900;57197197488;37103875200;57191715489;7003339025;21233354800;7005552943;7103033434;7006469922;	Effect of sodium bisulfite injection on the microbial community composition in a brackish-water-transporting pipeline	2011	Applied and Environmental Microbiology	58	10.1128/AEM.05891-11	https://www.scopus.com/inward/record.uri?eid=2-s2.0-82955221679&doi=10.1128%2fAEM.05891-11&partnerID=40&md5=8af69a97bc11c0d6bc8d8a5c814866e6		English	Article	Final	All Open Access, Bronze, Green	Scopus	2-s2.0-82955221679
Barton L.L., Northup D.E.	7102739236;6602477494;	Microbial Ecology	2011	Microbial Ecology	30	10.1002/9781118015841	https://www.scopus.com/inward/record.uri?eid=2-s2.0-84891584477&doi=10.1002%2f9781118015841&partnerID=40&md5=ed3541af104e4e6a97259b698d612826		English	Book	Final		Scopus	2-s2.0-84891584477
Miletto M., Williams K.H., N'Guessan A.L., Lovley D.R.	16643166900;8836762200;6602143739;7102639063;	Molecular analysis of the metabolic rates of discrete subsurface populations of sulfate reducers	2011	Applied and Environmental Microbiology	30	10.1128/AEM.00576-11	https://www.scopus.com/inward/record.uri?eid=2-s2.0-80052856931&doi=10.1128%2fAEM.00576-11&partnerID=40&md5=a02c106015ba1cbb69069d9ad8289d77		English	Article	Final	All Open Access, Bronze, Green	Scopus	2-s2.0-80052856931
Kan J., Chellamuthu P., Obraztsova A., Moore J.E., Nealson K.H.	7103086834;12241431200;6602841527;7405247478;7006660618;	Diverse bacterial groups are associated with corrosive lesions at a Granite Mountain Record Vault (GMRV)	2011	Journal of Applied Microbiology	12	10.1111/j.1365-2672.2011.05055.x	https://www.scopus.com/inward/record.uri?eid=2-s2.0-79960565786&doi=10.1111%2fj.1365-2672.2011.05055.x&partnerID=40&md5=d8254af1a13e3cc050d645171014162d	Bacterial community; GMRV; Microbially influenced corrosion; Non-SRB	English	Article	Final		Scopus	2-s2.0-79960565786
Almahamedh H.H., Williamson C., Spear J.R., Mishra B., Olson D.L.	36665874900;57214410702;57204577919;55433568000;7402201753;	Identification of microorganisms and their effects on corrosion of carbon steels pipelines	2011	NACE - International Corrosion Conference Series	11		https://www.scopus.com/inward/record.uri?eid=2-s2.0-79959930343&partnerID=40&md5=28b1ae5a20ef8d223cc0baea91edc23f	Biofilm; Carbon steel; DNA; SRB	English	Conference Paper	Final		Scopus	2-s2.0-79959930343
Lutterbach M.T.S., Contado L.S., Galvão M.M., De Oliveira V., Araújo M., De Souza Pimenta G.	6507617197;42261273300;33567686100;42261298300;42261071800;33567745300;	Real-time PCR applied to quantification of SRB in bottom water from fuel tanks	2011	NACE - International Corrosion Conference Series	1		https://www.scopus.com/inward/record.uri?eid=2-s2.0-79960019276&partnerID=40&md5=7b3153f235b4d1a01ac1f390d337fefb	Dissimilatory sulfite reductase; Fuel storage tanks; Microbiologically influenced corrosion; Quantitative polymerase chain reaction (qPCR); Sulfate-reducing bacteria.	English	Conference Paper	Final		Scopus	2-s2.0-79960019276
Lutterbach M.T.S., Galvão M.M., Araújo M., Contador L.S., De Oliveira V., De Souza Pimenta G.	6507617197;33567686100;42261071800;33567607800;42261298300;33567745300;	Real-time PCR applied to quantification of SRB in bottom water from fuel tanks	2011	NACE - International Corrosion Conference Series			https://www.scopus.com/inward/record.uri?eid=2-s2.0-79959996536&partnerID=40&md5=61ee4b50473b54021519f502ec66973d	Dissimilatory sulfite reductase; Fuel storage tanks; Microbiologically influenced corrosion; Quantitative polymerase chain reaction (qPCR); Sulfate-reducing bacteria	English	Conference Paper	Final		Scopus	2-s2.0-79959996536
Struchtemeyer C.G., Davis J.P., Elshahed M.S.	8881816600;57075370500;55907765000;	Influence of the drilling mud formulation process on the bacterial communities in thermogenic natural gas wells of the Barnett Shale	2011	Applied and Environmental Microbiology	72	10.1128/AEM.00233-11	https://www.scopus.com/inward/record.uri?eid=2-s2.0-79961085132&doi=10.1128%2fAEM.00233-11&partnerID=40&md5=ab7d6f22a7c154f4769d3f07bb944fd7		English	Article	Final	All Open Access, Bronze, Green	Scopus	2-s2.0-79961085132
Alawi M., Lerm S., Vetter A., Wolfgramm M., Seibt A., Würdemann H.	8881793100;42361304600;42361869600;6507790255;16178637900;35096935500;	Diversity of sulfate-reducing bacteria in a plant using deep geothermal energy	2011	Grundwasser	10	10.1007/s00767-011-0164-y	https://www.scopus.com/inward/record.uri?eid=2-s2.0-79958815895&doi=10.1007%2fs00767-011-0164-y&partnerID=40&md5=5f76dfce0805a0b46497fd79109e503c		English; German	Article	Final		Scopus	2-s2.0-79958815895
Zhou J., He Q., Hemme C.L., Mukhopadhyay A., Hillesland K., Zhou A., He Z., Van Nostrand J.D., Hazen T.C., Stahl D.A., Wall J.D., Arkin A.P.	35235999300;57190256273;6602879494;7201817036;16042058500;57198010429;9740530500;35312783600;7006945153;7102886944;7201351982;7006902792;	How sulphate-reducing microorganisms cope with stress: Lessons from systems biology	2011	Nature Reviews Microbiology	110	10.1038/nrmicro2575	https://www.scopus.com/inward/record.uri?eid=2-s2.0-79956076088&doi=10.1038%2fnrmicro2575&partnerID=40&md5=b6f97a2c15a3e8b7f49984896d71c7f2		English	Review	Final	All Open Access, Green	Scopus	2-s2.0-79956076088
Li S., Li D., Jiang N., Wang D.	57208221376;27169543000;57199739162;16178478900;	Research progress of microbial corrosion of reinforced concrete structure	2011	Proceedings of SPIE - The International Society for Optical Engineering		10.1117/12.878573	https://www.scopus.com/inward/record.uri?eid=2-s2.0-79956193277&doi=10.1117%2f12.878573&partnerID=40&md5=3190beb8f83942a0ac257b508ed3a69e	mechanism; microbial corrosion; reinforced concrete structure; research content; research method	English	Conference Paper	Final		Scopus	2-s2.0-79956193277
Stevenson B.S., Drilling H.S., Lawson P.A., Duncan K.E., Parisi V.A., Suflita J.M.	7103399182;43861084300;7103001310;7103103053;35337653100;7004947813;	Microbial communities in bulk fluids and biofilms of an oil facility have similar composition but different structure	2011	Environmental Microbiology	52	10.1111/j.1462-2920.2010.02413.x	https://www.scopus.com/inward/record.uri?eid=2-s2.0-79953280615&doi=10.1111%2fj.1462-2920.2010.02413.x&partnerID=40&md5=845a5c4ab266f8510d9c489f760a3b3e		English	Article	Final		Scopus	2-s2.0-79953280615
Gana M.L., Kebbouche-Gana S., Touzi A., Zorgani M.A., Pauss A., Lounici H., Mameri N.	26039122200;56527412100;6505496844;36545489200;6701826813;6602836790;7003848685;	Antagonistic activity of Bacillus sp. obtained from an Algerian oilfield and chemical biocide THPS against sulfate-reducing bacteria consortium inducing corrosion in the oil industry	2011	Journal of Industrial Microbiology and Biotechnology	19	10.1007/s10295-010-0887-2	https://www.scopus.com/inward/record.uri?eid=2-s2.0-79955712983&doi=10.1007%2fs10295-010-0887-2&partnerID=40&md5=345b21849d61b02a0faed4dd003dd1b8	Antagonist; Bacillus; Biocide; Injection water; SRB consortium	English	Article	Final		Scopus	2-s2.0-79955712983
Bano A.S., Qazi J.I.	36951527700;6701841748;	Soil buried mild steel corrosion by Bacillus cereus-SNB4 and its inhibition by Bacillus thuringiensis-SN8	2011	Pakistan Journal of Zoology	8		https://www.scopus.com/inward/record.uri?eid=2-s2.0-79751516757&partnerID=40&md5=220ede2f07b685e08078c509d16d0d29	Biocorrosion and its control; MIC antagonist; Microbiologically influenced corrosion; Soil buried corrosion and its biocontrol	English	Article	Final		Scopus	2-s2.0-79751516757
Zhu X.Y.	55696621100;	Application of real-time quantitative PCR (QPCR) in MIC monitoring in oil and gas industries	2011	Rio Pipeline Conference and Exposition, Technical Papers			https://www.scopus.com/inward/record.uri?eid=2-s2.0-85044742652&partnerID=40&md5=6f97f3f6506e53a91046474e4f3e828f	Acid-producing bacteria; APB; Corrosion; Denitrifying bacteria; IOB; Iron-oxidizing bacteria; Methanogens; MIC; Microbiologically-influenced corrosion; PCR; Polymerase chain reaction; QPCR; Quantitative PCR; Real-time PCR; SRA; SRB; Sulfate-reducing archaea; Sulfate-reducing bacteria	English	Conference Paper	Final		Scopus	2-s2.0-85044742652
Li H., Mu B.-Z., Jiang Y., Gu J.-D.	56986772800;55509556000;57199496137;7403129601;	Production processes affected prokaryotic amoA gene abundance and distribution in high-temperature petroleum reservoirs	2011	Geomicrobiology Journal	24	10.1080/01490451.2010.514026	https://www.scopus.com/inward/record.uri?eid=2-s2.0-79955500554&doi=10.1080%2f01490451.2010.514026&partnerID=40&md5=40b5b146a73acdda1e1f08f50d0deb7f	Ammonia monooxygenase (amoA); Ammonia-oxidation archaea; Ammonia-oxidation bacteria; Petroleum reservoir	English	Article	Final		Scopus	2-s2.0-79955500554
Keasler V., Bennett B., McGinley H.	6504323394;7402071597;33568007600;	Analysis of bacterial kill versus corrosion from use of common oilfield biocides	2010	Proceedings of the Biennial International Pipeline Conference, IPC	9	10.1115/IPC2010-31593	https://www.scopus.com/inward/record.uri?eid=2-s2.0-80054023662&doi=10.1115%2fIPC2010-31593&partnerID=40&md5=b8e8b4a5822de32b92f583d0d21d9a33		English	Conference Paper	Final		Scopus	2-s2.0-80054023662
Larsen J., Rasmussen K., Pedersen H., Sørensen K., Lundgaard T., Skovhus T.L.	35174671300;36619096500;37049352700;7202405899;23971402500;8239267200;	Consortia of MIC Bacteria and Archaea causing pitting corrosion in top side oil production facilities	2010	NACE - International Corrosion Conference Series	26		https://www.scopus.com/inward/record.uri?eid=2-s2.0-79952960329&partnerID=40&md5=171898eccc41d2300bf1ae2a5a8fcfc0	Halfdan oil field; Methanogens; Microbiologically influenced corrosion (MIC); Molecular microbiology methods (MMM).; Quantitative polymerase chain reaction (qPCR); Sulfate-reducing Archaea (SRA); Sulfate-reducing Bacteria (SRB); Sulfate-reducing prokaryotes (SRP); Troublesome microbes (TM)	English	Conference Paper	Final		Scopus	2-s2.0-79952960329
Larsen J., Rasmussen K., Pedersen H., Sørensen K., Lundgaard T.	35174671300;36619096500;37049352700;7202405899;23971402500;	Consortia of MIC bacteria and archaea causing pitting corrosion in top side oil production facilities	2010	NACE - International Corrosion Conference Series	28		https://www.scopus.com/inward/record.uri?eid=2-s2.0-79953063898&partnerID=40&md5=05f27f1ab8baa1e900cec583c3405d38	Halfdan oil field; Methanogens; Microbiologically influenced corrosion (MIC); Molecular microbiology methods (MMM); Quantitative polymerase chain reaction (qPCR); Sulfate-reducing archaea (SRA); Sulfate-reducing bacteria (SRB); Sulfate-reducing prokaryotes (SRP); Troublesome microbes (TM)	English	Conference Paper	Final		Scopus	2-s2.0-79953063898
Keasler V., Bennett B., Bromage B., Franco R.J., Lefevre D., Shafer J., Moninuola B.	6504323394;7402071597;37048393400;7202551053;37049075300;37049396400;37049034400;	Bacterial characterization and biocide qualification for full wellstream crude oil pipelines	2010	NACE - International Corrosion Conference Series	6		https://www.scopus.com/inward/record.uri?eid=2-s2.0-79952906265&partnerID=40&md5=fd75b53127070b06268134176782da97	Denaturing gradient gel electrophoresis (DGGE); DNA sequencing; Dynamic flow loop; Microbiologically influenced corrosion (MIC); Planktonic; Sessile; Sulfate reducing bacteria	English	Conference Paper	Final		Scopus	2-s2.0-79952906265
Keasler V., Bennett B., Bromage B., Franco R.J., Lefevre D., Shafer J., Moninuola B.	6504323394;7402071597;37048393400;7202551053;37049075300;37049396400;37049034400;	Bacterial characterization and biocide qualification for full wellstream crude oil pipelines	2010	NACE - International Corrosion Conference Series	8		https://www.scopus.com/inward/record.uri?eid=2-s2.0-79953056412&partnerID=40&md5=994c981d7e8aded0e8326680a0fccc0a	Denaturing gradient gel electrophoresis (DGGE); DNA sequencing; Dynamic flow loop; Microbiologically influenced corrosion (MIC); Planktonic; Sessile; Sulfate reducing bacteria	English	Conference Paper	Final		Scopus	2-s2.0-79953056412
Almahamedh H., Williamson C., Spear J., Bhola S., Mishra B., Olson D.	36665874900;57214410702;57204577919;26431754600;55433568000;7402201753;	Characterization of microbes influenced corrosion of oil linepipe steels using rRNA gene sequencing	2010	Materials Science and Technology Conference and Exhibition 2010, MS and T'10			https://www.scopus.com/inward/record.uri?eid=2-s2.0-79952690200&partnerID=40&md5=0bd28c2370150f179adc1b438b57a2c8	16S; Biofilm; Carbon pipeline steel; DNA; Microbiologically influenced corrosion; SRB	English	Conference Paper	Final		Scopus	2-s2.0-79952690200
Wrangham J.B., Penkala J.E., D'Imperio S., Peyton B.M., Wunch K.G.	37049667300;36884103900;8234689300;7005529015;16235590800;	Utilization of a 16S rRNA gene microarray to analyze the efficacy of oil and gas industry bacteria culture media	2010	NACE - International Corrosion Conference Series	2		https://www.scopus.com/inward/record.uri?eid=2-s2.0-79952972098&partnerID=40&md5=3bfdd8a7f06a365e82b44cf32772f37e	16S rRNA gene microarray; Genetic profile analysis; Microbiologically-induced corrosion (MIC); Serial dilution culture methods	English	Conference Paper	Final		Scopus	2-s2.0-79952972098
Wrangham J.B., Penkala J.E., D'Imperio S., Peyton B.M., Wunch K.G.	37049667300;36884103900;8234689300;7005529015;16235590800;	Utilization of a 16S rRNA gene microarray to analyze the efficacy of oil and gas industry bacteria culture media	2010	NACE - International Corrosion Conference Series	8		https://www.scopus.com/inward/record.uri?eid=2-s2.0-79953038049&partnerID=40&md5=3afa4d5d3b30ce9e2fdb59b8aad65f7d	16S rRNA gene microarray; Genetic profile analysis; Microbiologically-induced corrosion (MIC); Serial dilution culture methods	English	Conference Paper	Final		Scopus	2-s2.0-79953038049
Cho S.-H., Oh K.-H.	38661101300;56264092700;	Characterization of the biosurfactant-producing bacterium, Pseudoalteromonas sp. HK-3 isolated from the crude-oil contaminated areas	2010	Korean Journal of Microbiology	1		https://www.scopus.com/inward/record.uri?eid=2-s2.0-78651083453&partnerID=40&md5=5dea393ff96984fcc49f06bfef7b7198	Biosurfactant; Biosurfactant-producing bacterium; Crude-oil; HK-3; Pseudoalteromonas sp	Korean	Article	Final		Scopus	2-s2.0-78651083453
Almahamedh H., Williamson C., Speer J., Bhola S., Mishra B., Olson D.	36665874900;57214410702;7006161993;26431754600;55433568000;7402201753;	Characterization of microbes influenced corrosion of oil linepipe steels using RRNA gene sequencing	2010	AIST Steel Properties and Applications Conference Proceedings - Combined with MS and T'10, Materials Science and Technology 2010			https://www.scopus.com/inward/record.uri?eid=2-s2.0-78649374879&partnerID=40&md5=6c60a6c17b133e3a490544ad7913a5b3	16S; Biofilm; Carbon pipeline steel; DNA; Microbiologically Influenced Corrosion; SRB	English	Conference Paper	Final		Scopus	2-s2.0-78649374879
Bitton G.	7005580477;	Wastewater Microbiology: Fourth Edition	2010	Wastewater Microbiology: Fourth Edition	19	10.1002/9780470901243	https://www.scopus.com/inward/record.uri?eid=2-s2.0-84891584696&doi=10.1002%2f9780470901243&partnerID=40&md5=04315e9185d06f64222843ba53dade29		English	Book	Final		Scopus	2-s2.0-84891584696
Handa T., Lim C.-P., Takase Y., Miyanaga K., Tomoe Y., Tanji Y.	36607879600;36608481200;36509234100;7004601496;6602498967;7006239920;	Microbial and chemical characterizations of oil field water through artificial souring experiment	2010	Journal of Chemical Engineering of Japan	13	10.1252/jcej.10we012	https://www.scopus.com/inward/record.uri?eid=2-s2.0-77958010502&doi=10.1252%2fjcej.10we012&partnerID=40&md5=7fe69f7ed7a8ebfb62f41ddb51c202bb	dsrAB; Microbiologically influenced corrosion; Oil field; Souring; Sulfate-reducing bacteria	English	Article	Final		Scopus	2-s2.0-77958010502
Sette L.D., Passarini M.R.Z., Rodrigues A., Leal R.R., Simioni K.C.M., Nobre F.S., De Brito B.R., Da Rocha A.J., Pagnocca F.C.	8589168500;15059517300;18438069500;35102580800;16043898300;38561963500;36179390900;38561178400;13805292500;	Fungal diversity associated with Brazilian energy transmission towers	2010	Fungal Diversity	15	10.1007/s13225-010-0048-y	https://www.scopus.com/inward/record.uri?eid=2-s2.0-79955875164&doi=10.1007%2fs13225-010-0048-y&partnerID=40&md5=916e63e83cf827447bb203cf86b9e43d	Culture dependent method; Fungal diversity; ITS; Metagenomic; Microbiologically-influenced corrosion - MIC	English	Article	Final		Scopus	2-s2.0-79955875164
Wu C.H., Sercu B., van de Werfhorst L.C., Wong J., deSantis T.Z., Brodie E.L., Hazen T.C., Holden P.A., Andersen G.L.	55780729600;6506817579;6505586043;36627683700;6602743913;9846022300;7006945153;7006622240;7202552651;	Characterization of coastal urban watershed bacterial communities leads to alternative community-based indicators	2010	PLoS ONE	54	10.1371/journal.pone.0011285	https://www.scopus.com/inward/record.uri?eid=2-s2.0-77955295739&doi=10.1371%2fjournal.pone.0011285&partnerID=40&md5=51e3a3bb55bb1b6b1a4c5b0b93c8eb65		English	Article	Final	All Open Access, Gold, Green	Scopus	2-s2.0-77955295739
Cornish Shartau S.L., Yurkiw M., Lin S., Grigoryan A.A., Lambo A., Park H.-S., Lomans B.P., Van Biezen E.D., Jetten M.S.M., Voordouw G.	36342220000;36629842400;23097641500;57191569588;13403841800;15036623900;6602131280;36458948400;7005813975;7006469922;	Ammonium concentrations in produced waters from a mesothermic oil field subjected to nitrate injection decrease through formation of denitrifying biomass and anammox activity	2010	Applied and Environmental Microbiology	50	10.1128/AEM.00596-10	https://www.scopus.com/inward/record.uri?eid=2-s2.0-77955580276&doi=10.1128%2fAEM.00596-10&partnerID=40&md5=7ec6d0bafdfabd6dbdb19eca0dad7359		English	Article	Final	All Open Access, Bronze, Green	Scopus	2-s2.0-77955580276
Boudaud N., Coton M., Coton E., Pineau S., Travert J., Amiel C.	36124685400;9247180200;7801394679;36125452300;6603443610;7006762159;	Biodiversity analysis by polyphasic study of marine bacteria associated with biocorrosion phenomena	2010	Journal of Applied Microbiology	17	10.1111/j.1365-2672.2009.04643.x	https://www.scopus.com/inward/record.uri?eid=2-s2.0-77953588403&doi=10.1111%2fj.1365-2672.2009.04643.x&partnerID=40&md5=eb848ef15969ca6465c4fcd711f459c8	DsrAB genes; FT-IR spectroscopy; Marine corrosion; RAPD; Sulfurogen bacteria	English	Article	Final		Scopus	2-s2.0-77953588403
Al-Humam A.A., Mohamed Gad M.E.	6505642843;36183891300;	The mechanism of nitrate action on SRB in sulfate-nitrate switching using molecular microbiology techniques	2010	Saudi Aramco Journal of Technology			https://www.scopus.com/inward/record.uri?eid=2-s2.0-77954884927&partnerID=40&md5=d58c502639dafb9fc21f92dc2272af35		English	Article	Final		Scopus	2-s2.0-77954884927
Brown L.M., McComb J.P., Vangsness M.D., Bowen L.L., Mueller S.S., Balster L.M., Bleckmann C.A.	55340912900;35810829900;6601951244;15019134900;55197512300;6603782888;6701756697;	Community dynamics and phylogenetics of bacteria fouling Jet A and JP-8 aviation fuel	2010	International Biodeterioration and Biodegradation	20	10.1016/j.ibiod.2010.01.008	https://www.scopus.com/inward/record.uri?eid=2-s2.0-77950296946&doi=10.1016%2fj.ibiod.2010.01.008&partnerID=40&md5=3ace596d4d032cd0a6096e231c39e0df	Aviation fuel; Fuel degradation; Fuel fouling; Fuel microbiology; Jet A; JP-8; Microbial diversity; PCR; Phylogeny	English	Article	Final		Scopus	2-s2.0-77950296946
Uchiyama T., Ito K., Mori K., Tsurumaru H., Harayama S.	7402391292;55478908100;55336285800;24340299300;56248421600;	Iron-corroding methanogen isolated from a crude-oil storage tank	2010	Applied and Environmental Microbiology	128	10.1128/AEM.00668-09	https://www.scopus.com/inward/record.uri?eid=2-s2.0-77749260571&doi=10.1128%2fAEM.00668-09&partnerID=40&md5=2bdafcbb716be01232308ef7e9dc8d34		English	Article	Final	All Open Access, Bronze, Green	Scopus	2-s2.0-77749260571
Yang L.-P., Zheng X.-H., Zeng G.-Q., Xu M.-Y., Sun G.-P.	55733045100;35304389400;14012951900;7403607027;8889092900;	Isolation and characterization of A sulfate reducing Citrobacter sp. strain SR3	2010	Huanjing Kexue/Environmental Science	3		https://www.scopus.com/inward/record.uri?eid=2-s2.0-77951986764&partnerID=40&md5=52b3229a4340a4f5a516044117324539	Characteristics; Citrobacter sp.; Dissimilatory sulphite reductase gene (dsr); Sulfate-reducing	Chinese	Article	Final		Scopus	2-s2.0-77951986764
Agrawal A., Vanbroekhoven K., Lal B.	42860991800;6505902364;7102603276;	Diversity of culturable sulfidogenic bacteria in two oil-water separation tanks in the north-eastern oil fields of India	2010	Anaerobe	38	10.1016/j.anaerobe.2009.04.005	https://www.scopus.com/inward/record.uri?eid=2-s2.0-77949319792&doi=10.1016%2fj.anaerobe.2009.04.005&partnerID=40&md5=ce953cdefd94588d27e826a2c4b60a2f	Hydrogen sulfide; Microbial diversity; Oil fields; Sulfate reducing bacteria; Sulfidogenic communities; Thiosulfate reducing bacteria	English	Article	Final		Scopus	2-s2.0-77949319792
Rajasekar A., Anandkumar B., Maruthamuthu S., Ting Y.-P., Rahman P.K.S.M.	55928874800;24166347300;6603965991;7006827174;55412438800;	Characterization of corrosive bacterial consortia isolated from petroleum-product-transporting pipelines	2010	Applied Microbiology and Biotechnology	110	10.1007/s00253-009-2289-9	https://www.scopus.com/inward/record.uri?eid=2-s2.0-76649096993&doi=10.1007%2fs00253-009-2289-9&partnerID=40&md5=4f34758d9db075450cc0a87620923bd9	16S rDNA analysis; Bacterial community; Carbon steel API 5 L-X60; Microbiologically influenced corrosion; Petroleum product pipeline	English	Article	Final		Scopus	2-s2.0-76649096993
Korenblum E., Valoni É., Penna M., Seldin L.	24279913900;23101787400;24448599400;13605426000;	Bacterial diversity in water injection systems of Brazilian offshore oil platforms	2010	Applied Microbiology and Biotechnology	32	10.1007/s00253-009-2281-4	https://www.scopus.com/inward/record.uri?eid=2-s2.0-74149093053&doi=10.1007%2fs00253-009-2281-4&partnerID=40&md5=aed7f567c63d0f3904c8f7adc0890af5	16S rRNA gene; Bacterial diversity; Offshore oil platforms; Water injection systems	English	Article	Final		Scopus	2-s2.0-74149093053
Li H., Chen S., Mu B.-Z., Gu J.-D.	56986772800;37037039300;55509556000;7403129601;	Molecular detection of anaerobic ammonium-oxidizing (Anammox) bacteria in high-temperature petroleum reservoirs	2010	Microbial Ecology	110	10.1007/s00248-010-9733-3	https://www.scopus.com/inward/record.uri?eid=2-s2.0-78149471109&doi=10.1007%2fs00248-010-9733-3&partnerID=40&md5=1f7a67ea65c2102ee97a800abea72a9e		English	Article	Final	All Open Access, Hybrid Gold, Green	Scopus	2-s2.0-78149471109
Liess A., Francoeur S.N.	14060441600;7004196875;	Substratum-associated microbiota	2010	Water Environment Research		10.2175/106143010X12756668802094	https://www.scopus.com/inward/record.uri?eid=2-s2.0-79955033744&doi=10.2175%2f106143010X12756668802094&partnerID=40&md5=b94c84c5913a89103193b011b4cee97d	Algae; Bacteria; Biofilm; Fungi; Periphyton	English	Review	Final		Scopus	2-s2.0-79955033744
Matlack A.	6507117597;	Introduction to green chemistry	2010	Introduction to Green Chemistry, Second Edition	49		https://www.scopus.com/inward/record.uri?eid=2-s2.0-85055782516&partnerID=40&md5=af126d1572e950ad6c86f71898632e64		English	Book	Final		Scopus	2-s2.0-85055782516
Shock E.L.	7007151164;	Minerals as energy sources for microorganisms	2009	Economic Geology	31	10.2113/gsecongeo.104.8.1235	https://www.scopus.com/inward/record.uri?eid=2-s2.0-77953682726&doi=10.2113%2fgsecongeo.104.8.1235&partnerID=40&md5=7b6a1cacd46bb3dfc52a88bd6c0722f1		English	Article	Final		Scopus	2-s2.0-77953682726
Gittel A., Sørensen K.B., Skovhus T.L., Ingvorsen K., Schramm A.	23484769100;7202405899;8239267200;6603794028;7006546945;	Prokaryotic community structure and sulfate reducer activity in water from high-temperature oil reservoirs with and without nitrate treatment	2009	Applied and Environmental Microbiology	138	10.1128/AEM.01123-09	https://www.scopus.com/inward/record.uri?eid=2-s2.0-70449429202&doi=10.1128%2fAEM.01123-09&partnerID=40&md5=d3e55fbc1db7725a824fc00e809299c6		English	Article	Final	All Open Access, Bronze, Green	Scopus	2-s2.0-70449429202
Bødtker G., Hvidsten I.V., Barth T., Torsvik T.	14018960800;26656686300;35556955000;7007060556;	Hydrocarbon degradation by Dietzia sp. A14101 isolated from an oil reservoir model column	2009	Antonie van Leeuwenhoek, International Journal of General and Molecular Microbiology	28	10.1007/s10482-009-9359-y	https://www.scopus.com/inward/record.uri?eid=2-s2.0-72649084803&doi=10.1007%2fs10482-009-9359-y&partnerID=40&md5=3e728f15b7830634f32c94ba65186649	Crude oil degradation; Hydrocarbon-degrading bacteria; Nitrate treatment; Oil reservoir model	English	Article	Final		Scopus	2-s2.0-72649084803
Duncan K.E., Gieg L.M., Parisi V.A., Tanner R.S., Tringe S.G., Bristow J., Suflita J.M.	7103103053;6601913918;35337653100;7202659981;12763594600;7102284465;7004947813;	Biocorrosive thermophilic microbial communities in Alaskan North Slope oil facilities	2009	Environmental Science and Technology	144	10.1021/es9013932	https://www.scopus.com/inward/record.uri?eid=2-s2.0-70450218710&doi=10.1021%2fes9013932&partnerID=40&md5=829264b232334634971547ecd27c3a00		English	Article	Final	All Open Access, Green	Scopus	2-s2.0-70450218710
Anandkumar B., Choi J.-H., Venkatachari G., Maruthamuthu S.	24166347300;55587930100;6701874357;6603965991;	Molecular characterization and corrosion behavior of thermophilic (55 °c) SRB desulfotomaculum kuznetsovii isolated from cooling tower in petroleum refinery	2009	Materials and Corrosion	17	10.1002/maco.200805177	https://www.scopus.com/inward/record.uri?eid=2-s2.0-70349151865&doi=10.1002%2fmaco.200805177&partnerID=40&md5=d5427d92175d2e2ed2dae4a214df637d		English	Article	Final		Scopus	2-s2.0-70349151865
Erguder T.H., Boon N., Wittebolle L., Marzorati M., Verstraete W.	6507289422;7005091577;12767900500;12545508300;35235601700;	Environmental factors shaping the ecological niches of ammonia-oxidizing archaea	2009	FEMS Microbiology Reviews	521	10.1111/j.1574-6976.2009.00179.x	https://www.scopus.com/inward/record.uri?eid=2-s2.0-68149112220&doi=10.1111%2fj.1574-6976.2009.00179.x&partnerID=40&md5=0a0eaedf44f5ef6251512f294a00a672	Ammonia-oxidizing bacteria; Ammonium; Anammox; Crenarchaeota; Dissolved oxygen; Phosphorous	English	Review	Final	All Open Access, Bronze, Green	Scopus	2-s2.0-68149112220
Vraneš J., Leskovar V.	55407305600;16304330900;	Significance of microbial biofilm occurence in the pathogenesis and treatment of chronic infections [Značenje nastanka mikrobnog biofilma u patogenezi i liječenju kroničnih infekcija]	2009	Medicinski Glasnik	9		https://www.scopus.com/inward/record.uri?eid=2-s2.0-67849106163&partnerID=40&md5=2d54d72e50193af0476a6be2ab7f811d	Biofilm; Chronic infections; Pathogenesis; Therapy	Serbian	Review	Final		Scopus	2-s2.0-67849106163
Barton L.L., Fauque G.D.	7102739236;6701501420;	Chapter 2 Biochemistry, Physiology and Biotechnology of Sulfate-Reducing Bacteria	2009	Advances in Applied Microbiology	228	10.1016/S0065-2164(09)01202-7	https://www.scopus.com/inward/record.uri?eid=2-s2.0-59449093719&doi=10.1016%2fS0065-2164%2809%2901202-7&partnerID=40&md5=3ea86e940d1c4c4b51eafdc4516e389b		English	Review	Final		Scopus	2-s2.0-59449093719
Li H., Zhang Y., Li D.-s., Xu H., Chen G.-x., Zhang C.-g.	56986794100;7601316139;55704078100;57189581076;7406542104;55703911900;	Comparisons of different hypervariable regions of rrs genes for fingerprinting of microbial communities in paddy soils	2009	Soil Biology and Biochemistry	34	10.1016/j.soilbio.2008.10.030	https://www.scopus.com/inward/record.uri?eid=2-s2.0-67349247567&doi=10.1016%2fj.soilbio.2008.10.030&partnerID=40&md5=3fce79ac3dc0eae2b62b2958f2ea0e9c	16S rDNA; ARDRA; DGGE; Hypervariable regions; Paddy fields; Petroleum-wastewater irrigation	English	Article	Final		Scopus	2-s2.0-67349247567
Mohapatra B.R., Gould W.D., Dinardo O., Koren D.W.	7006360074;7102003885;6508167749;55910366100;	A survey of methods for characterization of sulfate-reducing microorganisms	2009	Sludge: Types, Treatment Processes and Disposal			https://www.scopus.com/inward/record.uri?eid=2-s2.0-84895343392&partnerID=40&md5=63a1969642694f0b4161041d81826d25		English	Book Chapter	Final		Scopus	2-s2.0-84895343392
Parot S., Nercessian O., Delia M.-L., Achouak W., Bergel A.	23036132200;56619615500;6603726853;6701808846;7004306119;	Electrochemical checking of aerobic isolates from electrochemically active biofilms formed in compost	2009	Journal of Applied Microbiology	32	10.1111/j.1365-2672.2008.04103.x	https://www.scopus.com/inward/record.uri?eid=2-s2.0-62149104703&doi=10.1111%2fj.1365-2672.2008.04103.x&partnerID=40&md5=d256b94a04aaaec41ba83e55345b0c3c	Biocorrosion; Enterobacter spp.; Microbial fuel cell; Oxygen reduction; Pseudomonas spp	English	Article	Final		Scopus	2-s2.0-62149104703
Fardeau M.-L., Goulhen F., Bruschi M., Khelifi N., Cayol J.-L., Ignatiadis I., Guyot F., Ollivier B.	35580897100;6602277049;7103120171;26039145700;7003746139;21833898900;7006147689;7005143327;	Archaeoglobus fulgidusand thermotoga elfii, thermophilic isolates from deep geothermal water of the Paris Basin	2009	Geomicrobiology Journal	15	10.1080/01490450802674970	https://www.scopus.com/inward/record.uri?eid=2-s2.0-61349178912&doi=10.1080%2f01490450802674970&partnerID=40&md5=627b178af47dae30ba291285e88cdd9d	Anaerobes; Deep biosphere; Deep ecosystem; Geothermal water; Proteomic analysis; Thermophiles	English	Article	Final		Scopus	2-s2.0-61349178912
Youssef N., Elshahed M.S., McInerney M.J.	10044729100;55907765000;7006343832;	Chapter 6 Microbial Processes in Oil Fields. Culprits, Problems, and Opportunities	2009	Advances in Applied Microbiology	286	10.1016/S0065-2164(08)00806-X	https://www.scopus.com/inward/record.uri?eid=2-s2.0-59449110673&doi=10.1016%2fS0065-2164%2808%2900806-X&partnerID=40&md5=e349f2b4d4c253e1d130a2aa96b17c1e	Biosurfactants; Oil recovery; Petroleum microbiology; Plugging; Souring; Sulfate reducers	English	Review	Final		Scopus	2-s2.0-59449110673
Chen W., Xiang F., Fu J., Wang Q., Wang W., Zeng Q., Yu L.	34876385800;11639856700;35769164900;57199479258;57202731915;25825753500;7404163501;	Identification and phylogenetic analysis of new sulfate-reducing bacteria isolated from oilfield samples	2009	Zeitschrift fur Naturforschung - Section C Journal of Biosciences		10.1515/znc-2009-3-418	https://www.scopus.com/inward/record.uri?eid=2-s2.0-67049132592&doi=10.1515%2fznc-2009-3-418&partnerID=40&md5=52fe3666509662a837310f53cd70b798	16S rDNA; Microbiologically Influenced Corrosion; Sulfate-Reducing Bacteria	English	Article	Final		Scopus	2-s2.0-67049132592
Hoffmann H., Devine C., Maxwell S.	55351640000;55408429300;34875175000;	Application of DGGE and FISH analyses in seawater injection systems	2008	NACE - International Corrosion Conference Series			https://www.scopus.com/inward/record.uri?eid=2-s2.0-69249123825&partnerID=40&md5=cb82aef408c2a1ec7feb7c848edb597d	DGGE; Fish; MIC; Seawater injection; Sulphate-reducing bacteria	English	Conference Paper	Final		Scopus	2-s2.0-69249123825
Videla H.A., Le Borgne S., Panter C., Raman R.K.S.	7004225653;7003917295;55668819100;7004581483;	MIC of steels by iron reducing bacteria	2008	NACE - International Corrosion Conference Series	6		https://www.scopus.com/inward/record.uri?eid=2-s2.0-69249148715&partnerID=40&md5=3f1cdd4908c4e5f9f2a558b937c868d5	Carbon steel; Iron reducing bacteria (IRB); Protection; Sulfate-reducing bacteria (SRB)	English	Conference Paper	Final		Scopus	2-s2.0-69249148715
Larsen J., Skovhus T.L., Saunders A.M., Højris B., Agerbák M.	35174671300;8239267200;7201876689;23970792900;33567501400;	Molecular identification of MIC bacteria from scale and produced water: Similarities and differences	2008	NACE - International Corrosion Conference Series	22		https://www.scopus.com/inward/record.uri?eid=2-s2.0-69249142921&partnerID=40&md5=ec45b04cd1edce05bf96822679d849dc	In-situ cultivation-independent methods; Microbiologically influenced corrosion (MIC); Sulfate-reducing bacteria (SRB); Sulfate-reducing prokaryotes (SRP)	English	Conference Paper	Final		Scopus	2-s2.0-69249142921
Bødtker G., Thorstenson T., Lillebø B.-L.P., Thorbjørnsen B.E., Ulvøen R.H., Sunde E., Torsvik T.	14018960800;6603588610;6507391396;24722038400;24722394300;6602175402;7007060556;	The effect of long-term nitrate treatment on SRB activity, corrosion rate and bacterial community composition in offshore water injection systems	2008	Journal of Industrial Microbiology and Biotechnology	70	10.1007/s10295-008-0406-x	https://www.scopus.com/inward/record.uri?eid=2-s2.0-55949120111&doi=10.1007%2fs10295-008-0406-x&partnerID=40&md5=d792c3fa4f05e8a459a2fec284e59387	Biofilm community composition; Corrosion; Nitrate treatment; Nitrate-reducing bacteria; Sulphate-reducing bacteria	English	Article	Final		Scopus	2-s2.0-55949120111
Sahrani F.K., Ibrahim Z., Yahya A., Aziz M.	24766465200;24766042500;24766563000;24765965400;	Isolation and identification of marine sulphate-reducing bacteria, Desulfovibrio sp. and Citrobacter freundii from Pasir Gudang, Malaysia	2008	Sains Malaysiana	17		https://www.scopus.com/inward/record.uri?eid=2-s2.0-56849103281&partnerID=40&md5=49c526834563550ecd4c29c68f363e41	16S rRNA sequence; SRB BART kits; Sulphate-reducing bacteria	English	Article	Final		Scopus	2-s2.0-56849103281
Duan J., Wu S., Zhang X., Huang G., Du M., Hou B.	7202785789;57199079992;55812008700;7403424467;57207165560;7102142706;	Corrosion of carbon steel influenced by anaerobic biofilm in natural seawater	2008	Electrochimica Acta	167	10.1016/j.electacta.2008.04.085	https://www.scopus.com/inward/record.uri?eid=2-s2.0-52949118074&doi=10.1016%2fj.electacta.2008.04.085&partnerID=40&md5=f96983f0cbdacee9233b930559985902	Anaerobic corrosion; EIS; Green rust; Iron sulfide; Iron-reducing bacteria; Sulfate-reducing bacteria	English	Article	Final		Scopus	2-s2.0-52949118074
Chang Y.-J., Chang Y.-T., Hung C.-H.	36090909600;14420902400;7403166367;	The use of magnesium peroxide for the inhibition of sulfate-reducing bacteria under anoxic conditions	2008	Journal of Industrial Microbiology and Biotechnology	10	10.1007/s10295-008-0450-6	https://www.scopus.com/inward/record.uri?eid=2-s2.0-53949096749&doi=10.1007%2fs10295-008-0450-6&partnerID=40&md5=82b181f9d2cf1944fb5696a518b54bd7	Fluorescence in-situ hybridization (FISH); Magnesium peroxide; Oxidation-reduction potential (ORP); Sulfate-reducing bacteria (SRB)	English	Conference Paper	Final		Scopus	2-s2.0-53949096749
Teng F., Guan Y.T., Zhu W.P.	57212580168;7202924024;7404232220;	Effect of biofilm on cast iron pipe corrosion in drinking water distribution system: Corrosion scales characterization and microbial community structure investigation	2008	Corrosion Science	107	10.1016/j.corsci.2008.07.008	https://www.scopus.com/inward/record.uri?eid=2-s2.0-52949134434&doi=10.1016%2fj.corsci.2008.07.008&partnerID=40&md5=c08874ac9ae4bf6957bdbff70b4d5ecf	A. Iron; B. XPS; B. XRD; C. Microbiological corrosion	English	Article	Final		Scopus	2-s2.0-52949134434
Jan-Roblero J., Posadas A., Zavala Díaz De La Serna J., García R., Hernández-Rodríguez C.	55993782900;23493504500;6504780641;55454641300;6701313405;	Phylogenetic characterization of bacterial consortia obtained of corroding gas pipelines in Mexico	2008	World Journal of Microbiology and Biotechnology	31	10.1007/s11274-008-9674-x	https://www.scopus.com/inward/record.uri?eid=2-s2.0-48349147208&doi=10.1007%2fs11274-008-9674-x&partnerID=40&md5=e1efda342922790d3a860cdd270e7ec3	16S rRNA gene; Bacterial community; Biocorrosion; Gas pipeline	English	Article	Final		Scopus	2-s2.0-48349147208
Muyzer G., Stams A.J.M.	7004888229;7004318191;	The ecology and biotechnology of sulphate-reducing bacteria	2008	Nature Reviews Microbiology	1137	10.1038/nrmicro1892	https://www.scopus.com/inward/record.uri?eid=2-s2.0-43849095105&doi=10.1038%2fnrmicro1892&partnerID=40&md5=9641add5dd8f14ed932927c550ba6b8a		English	Review	Final		Scopus	2-s2.0-43849095105
Schwermer C.U., Lavik G., Abed R.M.M., Dunsmore B., Ferdelman T.G., Stoodley P., Gieseke A., De Beer D.	57212215704;15846309000;7004051033;6508364604;6701702681;7003908836;6602254003;26642920400;	Impact of nitrate on the structure and function of bacterial biofilm communities in pipelines used for injection of seawater into oil fields	2008	Applied and Environmental Microbiology	70	10.1128/AEM.02027-07	https://www.scopus.com/inward/record.uri?eid=2-s2.0-43049111017&doi=10.1128%2fAEM.02027-07&partnerID=40&md5=54a2b8fe8df779357e5e7c3b32e335c0		English	Article	Final	All Open Access, Bronze, Green	Scopus	2-s2.0-43049111017
Liu Y., Nikolausz M., Jin P.	36062842300;23135227800;14029998800;	Abundance and diversity of sulphate-reducing bacteria within a crude oil gathering and transferring system in China	2008	Annals of Microbiology	4	10.1007/BF03175565	https://www.scopus.com/inward/record.uri?eid=2-s2.0-58149516769&doi=10.1007%2fBF03175565&partnerID=40&md5=e92a4c9bd37a24b762538a1a58093d6d	16s rRNA gene; Abundance; Diversity; Oil gathering and transferring system; Sulphate-reducing bacteria (SRB)	English	Article	Final		Scopus	2-s2.0-58149516769
Zhang L., De Schryver P., De Gusseme B., De Muynck W., Boon N., Verstraete W.	55851854600;22979148100;23093470100;35229045100;7005091577;35235601700;	Chemical and biological technologies for hydrogen sulfide emission control in sewer systems: A review	2008	Water Research	472	10.1016/j.watres.2007.07.013	https://www.scopus.com/inward/record.uri?eid=2-s2.0-37349059438&doi=10.1016%2fj.watres.2007.07.013&partnerID=40&md5=d3673e4e6f6326f1d76b9819f8fc9bb7	Concrete corrosion; Iron salts; Microbial fuel cells; Nitrate; Sewage; Sulfate attack; Thiobacillus	English	Review	Final		Scopus	2-s2.0-37349059438
Kim B.H., Gadd G.M.	57193060978;34770778600;	Bacterial physiology and metabolism	2008	Bacterial Physiology and Metabolism	124	10.1017/CBO9780511790461	https://www.scopus.com/inward/record.uri?eid=2-s2.0-85010422777&doi=10.1017%2fCBO9780511790461&partnerID=40&md5=1f03e21f4055035668a5091cd0d4d107		English	Book	Final		Scopus	2-s2.0-85010422777
Hoffmann H., Devine C., Maxwell S.	55351640000;55408429300;34875175000;	Application of molecular microbiology techniques as tools for monitoring oil field bacteria	2007	NACE - International Corrosion Conference Series	8		https://www.scopus.com/inward/record.uri?eid=2-s2.0-69249145248&partnerID=40&md5=6b73ea4078d6a43495e94fbea40ac66f	16S rDNA approach; DGGE; FISH; Microarray; Sulfate-reducing bacteria	English	Conference Paper	Final		Scopus	2-s2.0-69249145248
Borgne S.L., Romero J.M., Videla H.A., Gonzalez J.M., C. Saiz-Jimenez	7003917295;7402018888;7004225653;57216574796;34875713900;	Practical cases of the use of molecular techniques to characterize microbial deterioration of metallic structures in industry	2007	NACE - International Corrosion Conference Series	1		https://www.scopus.com/inward/record.uri?eid=2-s2.0-69249159078&partnerID=40&md5=66de3af449f6d0ee96b2ebff9dbf1f9a		English	Conference Paper	Final		Scopus	2-s2.0-69249159078
Le Borgne S., Romero J.M., García-Villalobos J.L., Videla H.A.	7003917295;7402018888;22984876100;7004225653;	Detecting and monitoring bacteria in seawater injection systems	2007	Materials Performance	3		https://www.scopus.com/inward/record.uri?eid=2-s2.0-36148983026&partnerID=40&md5=af8b672e964ba7dd103d91acf84d3250		English	Article	Final		Scopus	2-s2.0-36148983026
Thabet O.B.D., Fardeau M.-L., Suarez-Nuñez C., Hamdi M., Thomas P., Ollivier B., Alazard D.	22136679400;35580897100;22137090500;7103051453;35485922400;7005143327;6603944768;	Desulfovibrio marinus sp. nov., a moderately halophilic sulfate-reducing bacterium isolated from marine sediments in Tunisia	2007	International Journal of Systematic and Evolutionary Microbiology	16	10.1099/ijs.0.64790-0	https://www.scopus.com/inward/record.uri?eid=2-s2.0-34848863166&doi=10.1099%2fijs.0.64790-0&partnerID=40&md5=8be2c5cda3b585c36bf4ea8885cab5d0		English	Article	Final	All Open Access, Bronze, Green	Scopus	2-s2.0-34848863166
Rajasekar A., Ganesh Babu T., Karutha Pandian S., Maruthamuthu S., Palaniswamy N., Rajendran A.	55928874800;16199699000;8707856700;6603965991;56247793200;57220453342;	Biodegradation and corrosion behavior of manganese oxidizer Bacillus cereus ACE4 in diesel transporting pipeline	2007	Corrosion Science	66	10.1016/j.corsci.2006.12.004	https://www.scopus.com/inward/record.uri?eid=2-s2.0-34047267642&doi=10.1016%2fj.corsci.2006.12.004&partnerID=40&md5=09968b185be11f7a1f149c5ed183896e	A. Steel; B. Polarization; B. SEM; B. X-ray diffraction; C. Microbiological corrosion	English	Article	Final		Scopus	2-s2.0-34047267642
Hubert C., Voordouw G.	7005155531;7006469922;	Oil field souring control by nitrate-reducing Sulfurospirillum spp. that outcompete sulfate-reducing bacteria for organic electron donors	2007	Applied and Environmental Microbiology	220	10.1128/AEM.02332-06	https://www.scopus.com/inward/record.uri?eid=2-s2.0-34247586220&doi=10.1128%2fAEM.02332-06&partnerID=40&md5=d340c453a425ce8ec3d96db329de8155		English	Article	Final	All Open Access, Bronze, Green	Scopus	2-s2.0-34247586220
Bermont-Bouis D., Janvier M., Grimont P.A.D., Dupont I., Vallaeys T.	15724212100;7004438717;7103041050;57190268818;55938501200;	Both sulfate-reducing bacteria and Enterobacteriaceae take part in marine biocorrosion of carbon steel	2007	Journal of Applied Microbiology	55	10.1111/j.1365-2672.2006.03053.x	https://www.scopus.com/inward/record.uri?eid=2-s2.0-33845667977&doi=10.1111%2fj.1365-2672.2006.03053.x&partnerID=40&md5=a74f6e2adcc493f88cc77c01400f8f09	16S rRNA genes; Biocorrosion; Biodiversity; Carbon steel; Cloning-sequencing; Cultivation; Enterobacteriaceae; Marine biofilm; SRB	English	Article	Final		Scopus	2-s2.0-33845667977
Zhu X.Y., Modi H., Kilbane II J.J.	55696621100;15127852500;7004065705;	Efficacy and risks of nitrate application for the mitigation of SRB-induced corrosion	2006	NACE - International Corrosion Conference Series	5		https://www.scopus.com/inward/record.uri?eid=2-s2.0-69349086134&partnerID=40&md5=7714dec25487363ed955519ae4e83a42	B value; Corrosion; Corrosion mitigation; Corrosion monitoring; Denitrifying bacteria; Harmonic distortion analysis; Linear polarization resistance; MIC; Microbiologically-influenced corrosion; Nitrate; Pitting factor; qPCR; Quantitative PCR; SRB; Sulfate-reducing bacteria	English	Conference Paper	Final		Scopus	2-s2.0-69349086134
Zhu X.Y., Modi H., Kilbane II J.J.	55696621100;15127852500;7004065705;	Efficacy and risks of nitrate application for the mitigation of srb-lnduced corrosion	2006	NACE - International Corrosion Conference Series	6		https://www.scopus.com/inward/record.uri?eid=2-s2.0-69149085948&partnerID=40&md5=195f0125c73fd6ef42865cb00b3d390c	B value; Corrosion; Corrosion mitigation; Corrosion monitoring; Denitrifying bacteria; Harmonic distortion analysis; Linear polarization resistance; MIC; Microbiologically-influenced corrosion; Nitrate; Pitting factor; Qpcr; Quantitative pcr; SRB; Sulfate-reducing bacteria	English	Conference Paper	Final		Scopus	2-s2.0-69149085948
Larsen J., Skovhus T.L., Agerbæk M., Thomsen T.R., Nielsen P.H.	35174671300;8239267200;6603472549;7004667548;35412283400;	Bacterial diversity study applying novel molecular methods on halfdan produced waters	2006	NACE - International Corrosion Conference Series	17		https://www.scopus.com/inward/record.uri?eid=2-s2.0-69149088918&partnerID=40&md5=5acf31d4e486d45f3d7f02626e3296c1		English	Conference Paper	Final		Scopus	2-s2.0-69149088918
López M.A., Javier Zavala Díaz De La Serna F., Jan-Roblero J., Romero J.M., Hernández-Rodríguez C.	57193802514;6504780641;55993782900;56234465800;6701313405;	Phylogenetic analysis of a biofilm bacterial population in a water pipeline in the Gulf of Mexico	2006	FEMS Microbiology Ecology	52	10.1111/j.1574-6941.2006.00137.x	https://www.scopus.com/inward/record.uri?eid=2-s2.0-33748512135&doi=10.1111%2fj.1574-6941.2006.00137.x&partnerID=40&md5=b9c3576ec12aafa07cadb5383e2f423b	16S rRNA gene library; Corrosion; Marine biofilm; Marine pipelines	English	Article	Final	All Open Access, Bronze	Scopus	2-s2.0-33748512135
Little B.J., Lee J.S.	7202533376;12805222800;	Microbiologically Influenced Corrosion	2006	Microbiologically Influenced Corrosion	287	10.1002/9780470112458	https://www.scopus.com/inward/record.uri?eid=2-s2.0-84889364198&doi=10.1002%2f9780470112458&partnerID=40&md5=e82d4066f157f5bdba7c78e52de340cd		English	Book	Final		Scopus	2-s2.0-84889364198
Neria-González I., Wang E.T., Ramírez F., Romero J.M., Hernández-Rodríguez C.	56755582900;56956151800;7202326113;7402018888;6701313405;	Characterization of bacterial community associated to biofilms of corroded oil pipelines from the southeast of Mexico	2006	Anaerobe	129	10.1016/j.anaerobe.2006.02.001	https://www.scopus.com/inward/record.uri?eid=2-s2.0-33744829234&doi=10.1016%2fj.anaerobe.2006.02.001&partnerID=40&md5=59e242f89bf2b3279714aad3a38cbb01	Bacterial community; Biofilm; Citrobacter; Corrosion; Oil pipeline	English	Article	Final		Scopus	2-s2.0-33744829234
García De Lomas J., Corzo A., Gonzalez J.M., Andrades J.A., Iglesias E., Montero M.J.	57207531152;6701386332;56808320000;6701464848;57197057121;57205944301;	Nitrate promotes biological oxidation of sulfide in wastewaters: Experiment at plant-scale	2006	Biotechnology and Bioengineering	90	10.1002/bit.20768	https://www.scopus.com/inward/record.uri?eid=2-s2.0-33644883926&doi=10.1002%2fbit.20768&partnerID=40&md5=32f8ba8499bfbee0ab89dd16b43d85b4	Nitrate; Sulfide; Sulfide-oxidizing bacteria; Wastewater	English	Article	Final		Scopus	2-s2.0-33644883926
Zhu X.Y., Modi H., Ayala A., Kilbane J.J.	55696621100;15127852500;57197290140;16204891600;	Technical note: Rapid detection and quantification of microbes related to microbiologically influenced corrosion using quantitative polymerase chain reaction	2006	Corrosion	11	10.5006/1.3278233	https://www.scopus.com/inward/record.uri?eid=2-s2.0-33845332757&doi=10.5006%2f1.3278233&partnerID=40&md5=32bcc375b60004e892c8d208f1a6ead6	Denitrifying bacteria; Microbiologically influenced corrosion; Quantitative polymerase chain reaction; Real-time polymerase chain reaction; Sulfate-reducing bacteria	English	Article	Final		Scopus	2-s2.0-33845332757
Zhu X., Kilbane II J.J.	55696621100;7004065705;	Faster and more accurate data collection for Microbiologically Influenced Corrosion	2005	Proceedings - SPE International Symposium on Oilfield Chemistry			https://www.scopus.com/inward/record.uri?eid=2-s2.0-23844526510&partnerID=40&md5=e4a03150d11f25326e8f8a4ae8178747		English	Conference Paper	Final		Scopus	2-s2.0-23844526510
Zhu X., Kilbane II J.J.	55696621100;7004065705;	Faster and more accurate data collection for microbiologically influenced corrosion	2005	SPE International Symposium on Oilfield Chemistry Proceedings	7		https://www.scopus.com/inward/record.uri?eid=2-s2.0-84860958102&partnerID=40&md5=66e542f63cb873ca9912ae9e2db5c793		English	Conference Paper	Final		Scopus	2-s2.0-84860958102
Kjellerup B.V., Veeh R.H., Sumithraratne P., Thomsen T.R., Buckingham-Meyer K., Frølund B., Sturman P.	6602454444;6602358548;8600036600;7004667548;18133717000;7004198382;6602947744;	Monitoring of microbial souring in chemically treated, produced-water biofilm systems using molecular techniques	2005	Journal of Industrial Microbiology and Biotechnology	48	10.1007/s10295-005-0222-5	https://www.scopus.com/inward/record.uri?eid=2-s2.0-20044387236&doi=10.1007%2fs10295-005-0222-5&partnerID=40&md5=562f1305e52e690c5f237545fd399b72	Chemical treatment; Denaturing gradient gel electrophoresis; Fluorescence in situ hybridization; Oil souring; Polymerase chain reaction; Sulfate-reducing bacteria	English	Article	Final		Scopus	2-s2.0-20044387236
Zhu X.Y., Ayala A., Modi H., Kilbane J.J., II	55696621100;57197290140;15127852500;57203741590;	Application of quantitative, real-time PCR in monitoring microbiologically-influenced corrosion (MIC) in gas pipelines	2005	NACE - International Corrosion Conference Series	12		https://www.scopus.com/inward/record.uri?eid=2-s2.0-84991517658&partnerID=40&md5=b77934daae2778901c29e64ba97cfd38	Corrosion; Denitrifying bacteria; Methanogens; MIC; Microbiologically-influenced corrosion; PCR; Pipeline; QPCR; Quantitative; SRB; Sulfate reducing bacteria	English	Conference Paper	Final		Scopus	2-s2.0-84991517658
Dunsmore B.C., Whitfield T.B., Lawson P.A., Collins M.D.	6508364604;7003828665;7103001310;35594050800;	Corrosion by sulfate-reducing bacteria that utilize nitrate	2004	NACE Meeting Papers	3		https://www.scopus.com/inward/record.uri?eid=2-s2.0-33646206616&partnerID=40&md5=901ff02866ad98f8c1adb19332a47883	H2S production; MIC (microbiologically influenced corrosion); Nitrate injection; NUB (nitrate-utilizing bacteria); Reservoir Souring; SRB (sulfate-reducing bacteria)	English	Conference Paper	Final		Scopus	2-s2.0-33646206616
Zhu X., Lubeck J., Lowe K., Daram A., Kilbane II J.J.	55696621100;7801481922;36496914400;6508265710;7004065705;	Improved method for monitoring microbial communities in gas pipelines	2004	NACE Meeting Papers	3		https://www.scopus.com/inward/record.uri?eid=2-s2.0-33646211836&partnerID=40&md5=fd1f3f375712976085f55078327f301e	Gas; Genetic; MIC; Microbiologically influenced corrosion; Monitoring; Pipelines	English	Conference Paper	Final		Scopus	2-s2.0-33646211836
Jan-Roblero J., Romero J.M., Amaya M., Le Borgne S.	55993782900;7402018888;7004896662;7003917295;	Phylogenetic characterization of a corrosive consortium isolated from a sour gas pipeline	2004	Applied Microbiology and Biotechnology	79	10.1007/s00253-004-1613-7	https://www.scopus.com/inward/record.uri?eid=2-s2.0-3142770575&doi=10.1007%2fs00253-004-1613-7&partnerID=40&md5=45db02d4c1873a88f45a1b1d8e1941b9		English	Article	Final		Scopus	2-s2.0-3142770575
Zhu X., Lubeck J., Lowe K., Husmillo G., Daram A., Paterek J.R., Kilbane II J.J.	55696621100;7801481922;36496914400;6505713004;6508265710;6602810657;7004065705;	Microbiologically influenced corrosion of gas pipelines: Insights from microbial ecology studies	2004	Proceedings - Natural Gas Technologies II: Ingenuity and Innovation			https://www.scopus.com/inward/record.uri?eid=2-s2.0-2642512440&partnerID=40&md5=c241ab086c2911984f4ada5d579516ef	Gas; Genetic; MIC; Microbiologically influenced corrosion; Monitoring; Pipelines	English	Conference Paper	Final		Scopus	2-s2.0-2642512440
Zhu X., Kilbane II J.J.	55696621100;7004065705;	Molecular tools in microbial corrosion	2004	Studies in Surface Science and Catalysis	3	10.1016/s0167-2991(04)80149-6	https://www.scopus.com/inward/record.uri?eid=2-s2.0-9444221319&doi=10.1016%2fs0167-2991%2804%2980149-6&partnerID=40&md5=c9779f7ad6f1ca90e10b7ec376de395d		English	Review	Final		Scopus	2-s2.0-9444221319
Zhang T., Fang H.H.P., Ko B.C.B.	24470677400;7402542625;7102833927;	Methanogen population in a marine biofilm corrosive to mild steel	2003	Applied Microbiology and Biotechnology	69	10.1007/s00253-003-1396-2	https://www.scopus.com/inward/record.uri?eid=2-s2.0-1642440124&doi=10.1007%2fs00253-003-1396-2&partnerID=40&md5=41aad071f13aa7e7985f0d315c04c514		English	Article	Final		Scopus	2-s2.0-1642440124
Zhu X.Y., Lubeck J., Kilbane II J.J.	55696621100;7801481922;7004065705;	Characterization of microbial communities in gas industry pipelines	2003	Applied and Environmental Microbiology	145	10.1128/AEM.69.9.5354-5363.2003	https://www.scopus.com/inward/record.uri?eid=2-s2.0-0141705429&doi=10.1128%2fAEM.69.9.5354-5363.2003&partnerID=40&md5=7b3ff4394fe431dca134b16659fccbd0		English	Article	Final	All Open Access, Bronze, Green	Scopus	2-s2.0-0141705429
Zintel T.P., Kostuck D.A., Cookingham B.A.	6603132193;57201997076;6504279145;	Evaluation of chemical treatments in natural gas systems vs. MIC and other forms of internal corrosion using carbon steel coupons	2003	NACE - International Corrosion Conference Series	11		https://www.scopus.com/inward/record.uri?eid=2-s2.0-84954559314&partnerID=40&md5=ebebebfc2dda88e9e9d8b451540db280	Acid producing bacteria; APB; Biocide; Corrosion inhibitor; Coupon; Electron microscopy; Epifluorescence microscopy; MIC; Microbiologically influenced corrosion; Planktonic; Sessile; SRB; Sulfate reducing bacteria	English	Conference Paper	Final		Scopus	2-s2.0-84954559314
Mora-Mendoza J.L., Padilla-Viveros A.A., Zavala-Olivares G., Gonzalez-Núñez M.A., Moreno-Serrano J.L., Hernández-Gayosso M.J., García-Esquivel R., Galíndez J.	6603029288;7801330219;57200386769;6701811230;57202027031;6508380304;6506143666;55989800900;	Electrochemical kinetics of sulfate reducing bacteria isolated from a gas pipeline	2003	NACE - International Corrosion Conference Series	1		https://www.scopus.com/inward/record.uri?eid=2-s2.0-33646224572&partnerID=40&md5=a70a6ec8aa5ea2ebf1b76363d6dd9a2c	Electrochemical techniques; MIC; SEM; SRB	English	Conference Paper	Final		Scopus	2-s2.0-33646224572
Le Borgne S., Romero J.M., Jan J., Amaya M.	7003917295;56234465800;55993782900;7004896662;	Characterization of bacterial consortia involved in the corrosion of gas pipelines using molecular biology techniques	2003	NACE - International Corrosion Conference Series	1		https://www.scopus.com/inward/record.uri?eid=2-s2.0-77958048369&partnerID=40&md5=5c2c19d12feba99441f739a58f2abd5f		English	Conference Paper	Final		Scopus	2-s2.0-77958048369
Miranda-Tello E., Fardeau M.-L., Fernández L., Ramírez F., Cayol J.-L., Thomas P., Garcia J.-L., Ollivier B.	6505760871;35580897100;14026337200;7202326113;7003746139;35485922400;7406127542;7005143327;	Desulfovibrio capillatus sp. nov., a novel sulfate-reducing bacterium isolated from an oil field separator located in the Gulf of Mexico	2003	Anaerobe	49	10.1016/S1075-9964(03)00064-7	https://www.scopus.com/inward/record.uri?eid=2-s2.0-0038383637&doi=10.1016%2fS1075-9964%2803%2900064-7&partnerID=40&md5=edaa29ae13ac633923f88a929c841388	Desulfovibrio capillatus; Oil well; Sulfate-reducing bacterium; Taxonomy	English	Article	Final		Scopus	2-s2.0-0038383637
Romero J.M., Angeles-Chavez C., Martinez L., Amaya M.	7402018888;6602070278;7201889942;7004896662;	Localised biological corrosion of X52 steel exposed within sea water pipelines	2002	British Corrosion Journal	4	10.1179/000705902225004365	https://www.scopus.com/inward/record.uri?eid=2-s2.0-0036019883&doi=10.1179%2f000705902225004365&partnerID=40&md5=189487a6f60466b2ce80bde61ca9d414		English	Article	Final		Scopus	2-s2.0-0036019883
Nemati M., Mazutinec T.J., Jenneman G.E., Voordouw G.	7003543785;6503848663;6603745045;7006469922;	Control of biogenic h2s production with nitrite and molybdate	2001	Journal of Industrial Microbiology and Biotechnology	113	10.1038/sj.jim.7000142	https://www.scopus.com/inward/record.uri?eid=2-s2.0-0034813456&doi=10.1038%2fsj.jim.7000142&partnerID=40&md5=578dc3a4840eb4f2940d336780881d9a	Molybdate; Nitrite; Oil reservoir; Reverse sample genome probing; Souring; Sulfate-reducing bacteria	English	Article	Final		Scopus	2-s2.0-0034813456
Romero J.M., Amaya M., Martinez L.	56234465800;7004896662;56002736700;	Study of microbial consortia associated to corrosion in seawater injection systems	2001	NACE - International Corrosion Conference Series	4		https://www.scopus.com/inward/record.uri?eid=2-s2.0-84864301242&partnerID=40&md5=44f8a715adfc2810f09cd05e51f5f6d7	16S rRNA gene sequence.; Aerobic Bacteria; Electrochemical Noise; Injection System; Microbial Induced Corrosion; Seawater	English	Conference Paper	Final		Scopus	2-s2.0-84864301242
Amaya M., Romero J.M., Martinez L.	7004896662;7402018888;7201889942;	Corrosion induced for a novel aerobic bacteria isolated in an offshore injection system	2001	Corrosion	5	10.5006/1.3290324	https://www.scopus.com/inward/record.uri?eid=2-s2.0-0035508671&doi=10.5006%2f1.3290324&partnerID=40&md5=efbde684e052c3f5a0322cfbaa5fb404	Aerobic bacteria; Bacterial growth curves; Electrochemical noise analysis; Gene sequence; Microbiologically induced corrosion	English	Article	Final		Scopus	2-s2.0-0035508671
Angeles-Chávez C., Romero J.M., Amaya M., Martínez L., Pérez R.	55993729900;56234465800;7004896662;56002736700;57216080677;	New strain of anaerobic bacteria and its association with corrosion pitting of X52 pipeline steel	2001	British Corrosion Journal	7	10.1179/000705901101501631	https://www.scopus.com/inward/record.uri?eid=2-s2.0-0035544762&doi=10.1179%2f000705901101501631&partnerID=40&md5=4cf99109ef44212aecd00751a3bb2f12		English	Article	Final		Scopus	2-s2.0-0035544762
Mora-Mendoza J.L., García-Esquivel R., Padilla-Viveros A.A., Martínez L., Martínez-Bautista M., Angeles-Ch C., Flores O.	6603029288;6506143666;7801330219;56002736700;57202008437;57202018240;55993631900;	Study of internal MIC in pipelines of sour gas, mixed with formation waters	2001	NACE - International Corrosion Conference Series	2		https://www.scopus.com/inward/record.uri?eid=2-s2.0-84890349497&partnerID=40&md5=fe622cab2aff9e1f09650a4682a08ed1	Internal Corrosion; M1C; SEM and TEM; SRB	English	Conference Paper	Final		Scopus	2-s2.0-84890349497
Nemati M., Jenneman G.E., Voordouw G.	7003543785;6603745045;7006469922;	Impact of nitrate-mediated microbial control of souring in oil reservoirs on the extent of corrosion	2001	Biotechnology Progress	75	10.1021/bp010084v	https://www.scopus.com/inward/record.uri?eid=2-s2.0-0034789033&doi=10.1021%2fbp010084v&partnerID=40&md5=e2479130df0eb63b23506261d385726c		English	Article	Final		Scopus	2-s2.0-0034789033
Engel A.S., Porter M.L., Kinkle B.K., Kane T.C.	7402582585;7201467470;6701574596;7101829481;	Ecological assessment and geological significance of microbial communities from Cesspool Cave, Virginia	2001	Geomicrobiology Journal	58	10.1080/01490450152467787	https://www.scopus.com/inward/record.uri?eid=2-s2.0-0034806650&doi=10.1080%2f01490450152467787&partnerID=40&md5=1c998c81fa60ffaa826df595dd5f9654	Cave; Chemoautotrophy; Microbial mats; Primary productivity; Speleogenesis; Sulfur bacteria; Thiobacillus; Thiomonas; Thiothrix	English	Article	Final		Scopus	2-s2.0-0034806650
Gevertz D., Telang A.J., Voordouw G., Jenneman G.E.	7801379594;6603887042;7006469922;6603745045;	Isolation and characterization of strains CVO and FWKO B, two novel nitrate-reducing, sulfide-oxidizing bacteria isolated from oil field brine	2000	Applied and Environmental Microbiology	211	10.1128/AEM.66.6.2491-2501.2000	https://www.scopus.com/inward/record.uri?eid=2-s2.0-0034041256&doi=10.1128%2fAEM.66.6.2491-2501.2000&partnerID=40&md5=26295cc82a8dc700dd49a6d4b7f50fc3		English	Article	Final	All Open Access, Bronze, Green	Scopus	2-s2.0-0034041256
Percival S.L., Walker J.T., Hunter P.R.	7004837388;56290260300;17135089100;	Microbiological aspects of biofilms and drinking water	2000	Microbiological Aspects of Biofilms and Drinking Water	95		https://www.scopus.com/inward/record.uri?eid=2-s2.0-33646868098&partnerID=40&md5=c8e1695424ce102d18e6a10b560d37e8		English	Book	Final		Scopus	2-s2.0-33646868098
Hamilton W.A.	7201674398;	Bioenergetics of sulphate-reducing bacteria in relation to their environmental impact	1998	Biodegradation	57	10.1023/a:1008362304234	https://www.scopus.com/inward/record.uri?eid=2-s2.0-0032463725&doi=10.1023%2fa%3a1008362304234&partnerID=40&md5=1cdac7edc32003f3b0e4223e422599c6	Consortia; Corrosion; Energetics; Souring; SRB	English	Conference Paper	Final		Scopus	2-s2.0-0032463725
Feio M.J., Beech I.B., Carepo M., Lopes J.M., Cheung C.W.S., Franco R., Guezennec J., Smith J.R., Mitchell J.I., Moura J.J.G., Lino A.R.	8050124500;55666637600;6507517902;7202733620;36474359500;7202551051;7005228311;35280857900;7406517621;7102993187;7004077421;	Isolation and characterisation of a novel sulphate-reducing bacterium of the Desulfovibrio genus	1998	Anaerobe	35	10.1006/anae.1997.0142	https://www.scopus.com/inward/record.uri?eid=2-s2.0-0031809544&doi=10.1006%2fanae.1997.0142&partnerID=40&md5=5f699b23925cabb0d0f3bdc77e53d44b	Cytochrome c3; Desulfovibrio; Ferredoxin; Hydrogenase; Sulphate-reducing bacterium; Sulphite reductase (desulfoviridin)	English	Article	Final		Scopus	2-s2.0-0031809544
Magot M., Ravot G., Campaignolle X., Ollivier B., Patel B.K.C., Fardeau M.-L., Thomas P., Crolet J.-L., Garcia J.-L.	16162032200;57213219476;6506383587;7005143327;13105958700;35580897100;35485922400;7005636583;7406127542;	Dethiosulfovibrio peptidovorans gen. nov., sp. nov., a new anaerobic, slightly halophilic, thiosulfate-reducing bacterium from corroding offshore oil wells	1997	International Journal of Systematic Bacteriology	122	10.1099/00207713-47-3-818	https://www.scopus.com/inward/record.uri?eid=2-s2.0-0030757801&doi=10.1099%2f00207713-47-3-818&partnerID=40&md5=523e0c9616e88ef0883a0ea94a493e8c		English	Article	Final	All Open Access, Bronze, Green	Scopus	2-s2.0-0030757801
Fardeau M.-L., Ollivier B., Patel B.K.C., Magot M., Thomas P., Rimbault A., Rocchiccioli F., Garcia J.-L.	35580897100;7005143327;13105958700;16162032200;35485922400;6603904907;7003391456;7406127542;	Thermotoga hypogea sp. nov., a Xylanolytic, thermophilic bacterium from an oil-producing well	1997	International Journal of Systematic Bacteriology	160	10.1099/00207713-47-4-1013	https://www.scopus.com/inward/record.uri?eid=2-s2.0-0030772775&doi=10.1099%2f00207713-47-4-1013&partnerID=40&md5=36b548577e845e18088badb2774b5dc3		English	Article	Final	All Open Access, Bronze, Green	Scopus	2-s2.0-0030772775
Rabus R., Fukui M., Wilkes H., Widdel F.	7003685776;7402501816;7003874715;56214496200;	Degradative capacities and 16S rRNA-targeted whole-cell hybridization of sulfate-reducing bacteria in an anaerobic enrichment culture utilizing alkylbenzenes from crude oil	1996	Applied and Environmental Microbiology	169	10.1128/aem.62.10.3605-3613.1996	https://www.scopus.com/inward/record.uri?eid=2-s2.0-0029739071&doi=10.1128%2faem.62.10.3605-3613.1996&partnerID=40&md5=d6dde321836a17212aba87bdfd709213		English	Article	Final	All Open Access, Bronze, Green	Scopus	2-s2.0-0029739071
Nga D.P., Ha D.T.C., Hien L.T., Stan-Lotter H.	6506049412;36958830800;6507938852;7003574792;	Desulfovibrio vietnamensis sp.nov., a halophilic sulfate-reducing bacterium from Vietnamese oil fields	1996	Anaerobe	37	10.1006/anae.1996.0049	https://www.scopus.com/inward/record.uri?eid=2-s2.0-0030499375&doi=10.1006%2fanae.1996.0049&partnerID=40&md5=ef7274e945e06ff791dd460c578db9ad	16S rRNA gene; Desulfovibrio vietnamensis sp.nov; Hydrogen sulfide production; Oil field production water; Sulfate reducing bacteria	English	Article	Final		Scopus	2-s2.0-0030499375
Pedersen K.	7201733559;	Investigations of subterranean bacteria in deep crystalline bedrock and their importance for the disposal of nuclear waste	1996	Canadian Journal of Microbiology	89	10.1139/m96-054	https://www.scopus.com/inward/record.uri?eid=2-s2.0-0029667960&doi=10.1139%2fm96-054&partnerID=40&md5=344b50238594d8535f9032a1434542b8	16S rRNA; diversity; microbial activity; nuclear waste; sulfate reduction	English	Review	Final		Scopus	2-s2.0-0029667960
Conrad R.	54790610300;	Soil microorganisms as controllers of atmospheric trace gases (H2, CO, CH4, OCS, N2O, and NO)	1996	Microbiological Reviews	1215	10.1128/mmbr.60.4.609-640.1996	https://www.scopus.com/inward/record.uri?eid=2-s2.0-0029845048&doi=10.1128%2fmmbr.60.4.609-640.1996&partnerID=40&md5=a3fc0af0c82c9834fcb1fffd2a7a2100		English	Review	Final	All Open Access, Bronze	Scopus	2-s2.0-0029845048

## Sheet: Web of Science
PT	AU	BA	BE	GP	AF	BF	CA	TI	SO	SE	BS	LA	DT	CT	CY	CL	SP	HO	DE	ID	AB	C1	RP	EM	RI	OI	FU	FX	CR	NR	TC	Z9	U1	U2	PU	PI	PA	SN	EI	BN	J9	JI	PD	PY	VL	IS	PN	SU	SI
J	Zhu, PR; Song, ZY; Wu, XL; Xu, P; Zhang, XF; Zhu, WY				Zhu, Pengrui; Song, Zhiyong; Wu, Xiaoling; Xu, Peng; Zhang, Xiaofei; Zhu, Weiyao			Community Distribution of Biofilms along a Vertical Wellbore in a Deep Injection Well during Petroleum Production	ENERGY & FUELS			English	Article								In petroleum production, microbial investigations are essential for microbial-induced corrosion (MIC) control and enhanced oil recovery (EOR) processes. It is suggested that microorganisms can attach to the inner wall of pipes as biofilms, which are more stable and could cause more serious corrosion than planktonic microorganisms in the water phase. At present, research on the biofilms during oil…	[Zhu, Pengrui; Song, Zhiyong; Zhu, Weiyao] Univ Sci & Technol Beijing, Sch Civil & Resource Engn, Beijing 100083, Peoples R China; [Wu, Xiaoling; Xu, Peng] Shengli Oil Field Ltd Co, SinoPEC, Oil Prod Res Inst, Dongying 257000, Peoples R China; [Zhang, Xiaofei] Safety & Environm Technol Co Ltd, State Key Lab Petr Pollut Control, CNPC Res Inst, Beijing 102206, Peoples R China	Song, ZY (corresponding author), Univ Sci & Technol Beijing, Sch Civil & Resource Engn, Beijing 100083, Peoples R China.	songzhy232@163.com			National Natural Science Foundation of ChinaNational Natural Science Foundation of China (NSFC) [41672335]	This study was supported by the National Natural Science Foundation of China (Grant No. 41672335).		56	0	0	4	4	AMER CHEMICAL SOC	WASHINGTON	1155 16TH ST, NW, WASHINGTON, DC 20036 USA	0887-0624	1520-5029		ENERG FUEL	Energy Fuels	2004-02-01	2021	35	3
J	Vigneron, A; Cruaud, P; Ducellier, F; Head, IM; Tsesmetzis, N				Vigneron, Adrien; Cruaud, Perrine; Ducellier, Frederic; Head, Ian M.; Tsesmetzis, Nicolas			Syntrophic Hydrocarbon Degradation in a Decommissioned Off-Shore Subsea Oil Storage Structure	MICROORGANISMS			English	Article						MAGs; metagenomics; oil systems; bioremediation; marine environments; alkanes; microorganisms		Over the last decade, metagenomic studies have revealed the impact of oil production on the microbial ecology of petroleum reservoirs. However, despite their fundamental roles in bioremediation of hydrocarbons, biocorrosion, biofouling and hydrogen sulfide production, oil field and oil production infrastructure microbiomes are poorly explored. Understanding of microbial activities within oil prod…	[Vigneron, Adrien; Tsesmetzis, Nicolas] Shell Int Explorat & Prod Inc, Houston, TX 77082 USA; [Vigneron, Adrien; Head, Ian M.; Tsesmetzis, Nicolas] Newcastle Univ, Sch Civil Engn & Geosci, Newcastle Upon Tyne NE1 7RU, Tyne & Wear, England; [Vigneron, Adrien; Cruaud, Perrine] Univ Laval, Inst Biol Integrat & Syst, Quebec City, PQ G1S 0A6, Canada; [Ducellier, Frederic] Soc Petr Shell, F-92708 Colom…	Vigneron, A; Tsesmetzis, N (corresponding author), Shell Int Explorat & Prod Inc, Houston, TX 77082 USA.; Vigneron, A; Tsesmetzis, N (corresponding author), Newcastle Univ, Sch Civil Engn & Geosci, Newcastle Upon Tyne NE1 7RU, Tyne & Wear, England.; Vigneron, A (corresponding author), Univ Laval, Inst Biol Integrat & Syst, Quebec City, PQ G1S 0A6, Canada.	avignero@gmail.com; perrine.cruaud@gmail.com; Frederic.Ducellier@shell.com; ian.head@newcastle.ac.uk; Nicolas.Tsesmetzis@shell.com		Tsesmetzis, Nicolas/0000-0001-5246-0568; Head, Ian/0000-0002-5373-162X; Vigneron, Adrien/0000-0003-3552-8369; Cruaud, Perrine/0000-0001-8628-3600	Shell International Exploration and Production Inc.	This work was funded by Shell International Exploration and Production Inc.		55	0	0	2	2	MDPI	BASEL	ST ALBAN-ANLAGE 66, CH-4052 BASEL, SWITZERLAND		2076-2607		MICROORGANISMS	Microorganisms	FEB	2021	9	2
J	Lahme, S; Mand, J; Longwell, J; Smith, R; Enning, D				Lahme, Sven; Mand, Jaspreet; Longwell, John; Smith, Ramsey; Enning, Dennis			Severe Corrosion of Carbon Steel in Oil Field Produced Water Can Be Linked to Methanogenic Archaea Containing a Special Type of [NiFe] Hydrogenase	APPLIED AND ENVIRONMENTAL MICROBIOLOGY			English	Article						microbially influenced corrosion; biofilms; hydrogenase; methanogenesis	SULFATE-REDUCING BACTERIA; MICROBIOLOGICALLY INFLUENCED CORROSION; PROKARYOTIC GENOME ANNOTATION; SP-NOV.; MICROBIAL ELECTROSYNTHESIS; INTERNAL CORROSION; HYDROTHERMAL-VENT; IRON; PIPELINES; SEQUENCE	Methanogenic archaea have long been implicated in microbially influenced corrosion (MIC) of oil and gas infrastructure, yet a first understanding of the underlying molecular mechanisms has only recently emerged. We surveyed pipeline-associated microbiomes from geographically distinct oil field facilities and found methanogens to account for 0.2 to 9.3% of the 16S rRNA gene sequencing reads. Neith…	[Lahme, Sven; Mand, Jaspreet; Longwell, John; Smith, Ramsey; Enning, Dennis] ExxonMobil Upstream Res Co, Spring, TX 77389 USA	Lahme, S; Enning, D (corresponding author), ExxonMobil Upstream Res Co, Spring, TX 77389 USA.	sven.a.lahme@exxonmobil.com; dennis.r.enning@exxonmobil.com		Lahme, Sven/0000-0001-8837-5613				70	0	0	6	6	AMER SOC MICROBIOLOGY	WASHINGTON	1752 N ST NW, WASHINGTON, DC 20036-2904 USA	0099-2240	1098-5336		APPL ENVIRON MICROB	Appl. Environ. Microbiol.	FEB	2021	87	3
J	Semenova, EM; Ershov, AP; Sokolova, DS; Tourova, TP; Nazina, TN				Semenova, E. M.; Ershov, A. P.; Sokolova, D. Sh.; Tourova, T. P.; Nazina, T. N.			Diversity and Biotechnological Potential of Nitrate-Reducing Bacteria from Heavy-Oil Reservoirs (Russia)	MICROBIOLOGY			English	Article						petroleum reservoirs; nitrate-reducing; denitrifying; sulfate-reducing bacteria; high-throughput sequencing; 16S rRNA gene		Nitrates do not occur in the formation water of oil reservoirs. A number of oil companies use nitrate injection technology to suppress corrosion of steel equipment and to decrease the concentration of hydrogen sulfide in the oil reservoir. The efficiency of this technology depends on the presence in the oil reservoir of bacteria capable of reducing nitrate to nitrite, the ion inhibiting growth of…	[Semenova, E. M.; Ershov, A. P.; Sokolova, D. Sh.; Tourova, T. P.; Nazina, T. N.] Russian Acad Sci, Res Ctr Biotechnol, Winogradsky Inst Microbiol, Moscow 119071, Russia	Nazina, TN (corresponding author), Russian Acad Sci, Res Ctr Biotechnol, Winogradsky Inst Microbiol, Moscow 119071, Russia.	nazina@inmi.ru			Russian Science FoundationRussian Science Foundation (RSF) [16-1400028]; Russian Foundation for Basic ResearchRussian Foundation for Basic Research (RFBR) [19-29-05197/19]; Ministry of Science and Higher Education of the Russian Federation	The work on the isolation of pure cultures was supported by the Russian Science Foundation (grant no. 16-1400028), the study of the diversity of nitrate-reducing microbial communities was supported by the Russian Foundation for Basic Research (grant no. 19-29-05197/19), the analysis of oil composition was supported by the Ministry of Science and Higher Education of the Russian Federation.		35	1	1	6	6	MAIK NAUKA/INTERPERIODICA/SPRINGER	NEW YORK	233 SPRING ST, NEW YORK, NY 10013-1578 USA	0026-2617	1608-3237		MICROBIOLOGY+	Microbiology	NOV	2020	89	6
J	Elumalai, P; AlSalhi, MS; Mehariya, S; Karthikeyan, OP; Devanesan, S; Parthipan, P; Rajasekar, A				Elumalai, Punniyakotti; AlSalhi, Mohamad S.; Mehariya, Sanjeet; Karthikeyan, Obulisamy Parthiba; Devanesan, Sandhanasamy; Parthipan, Punniyakotti; Rajasekar, Aruliah			Bacterial community analysis of biofilm on API 5LX carbon steel in an oil reservoir environment	BIOPROCESS AND BIOSYSTEMS ENGINEERING			English	Article						Biocorrosion; Biotic system; MiSeq analysis; Proteobacteria; Weight loss	SULFATE-REDUCING BACTERIA; NATURAL-GAS WELLS; STAINLESS-STEEL; MICROBIAL COMMUNITIES; PETROLEUM RESERVOIRS; PRODUCTION-WATER; HIGH-TEMPERATURE; MILD-STEEL; CORROSION; INHIBITOR	This study aimed to characterize the biofilm microbial community that causes corrosion of API 5LX carbon steel. API 5LX carbon steel coupons were incubated with raw produced water collected from two oil reservoir stations or filter-sterilized produced water. Biofilm 16S rRNA amplicon sequencing revealed that the bacterial community present in the biofilm was dominated by Proteobacteria, including…	[Elumalai, Punniyakotti] South China Normal Univ, Sch Environm, Guangzhou 510006, Guandong, Peoples R China; [AlSalhi, Mohamad S.; Devanesan, Sandhanasamy] King Saud Univ, Dept Phys & Astron, Coll Sci, POB 2455, Riyadh 11451, Saudi Arabia; [Mehariya, Sanjeet] Univ Campania Luigi Vanvitelli, Dept Engn, Via Roma 29, I-81031 Aversa, CE, Italy; [Karthikeyan, Obulisamy Parthiba] Univ Houston, Coll Tec…	AlSalhi, MS (corresponding author), King Saud Univ, Dept Phys & Astron, Coll Sci, POB 2455, Riyadh 11451, Saudi Arabia.; Rajasekar, A (corresponding author), Thiruvalluvar Univ, Dept Biotechnol, Environm Mol Microbiol Res Lab, Vellore 632115, Tamil Nadu, India.	malsalhi@ksu.edu.sa; rajasekargood@tvu.edu.in	Mehariya, Sanjeet/L-6309-2019; Aruliah, Rajasekar/E-4568-2015	Mehariya, Sanjeet/0000-0003-1801-4702; Aruliah, Rajasekar/0000-0001-5324-3290	DST-SERBDepartment of Science & Technology (India)Science Engineering Research Board (SERB), India [EEQ/2016/000449, RSP-2020/68]; King Saud University, Riyadh, Saudi ArabiaKing Saud University	The authors thank DST-SERB (Proj. File.No. EEQ/2016/000449). The authors are grateful to the Researchers Supporting Project Number (RSP-2020/68), King Saud University, Riyadh, Saudi Arabia.		68	3	3	1	3	SPRINGER	NEW YORK	ONE NEW YORK PLAZA, SUITE 4600, NEW YORK, NY, UNITED STATES	1615-7591	1615-7605		BIOPROC BIOSYST ENG	Bioprocess. Biosyst. Eng.	FEB	2021	44	2
J	Procopio, L				Procopio, Luciano			Changes in microbial community in the presence of oil and chemical dispersant and their effects on the corrosion of API 5L steel coupons in a marine-simulated microcosm	APPLIED MICROBIOLOGY AND BIOTECHNOLOGY			English	Article						Microbial corrosion; Oil spill; Seawater; Microcosm; API 5L coupon; Microbial diversity	HYDROCARBON-DEGRADING BACTERIA; CRUDE-OIL; MODEL SYSTEM; SP NOV.; WATER; BIOCORROSION; BIOFILMS; PIPELINE; BACILLUS; BIODEGRADATION	The influence of crude oil and chemical dispersant was evaluated over planktonic bacteria and biofilms grown on API 5L steel surfaces in microcosm systems. Three conditions were simulated, an untreated marine environment and a marine environment with the presence of crude oil and a containing crude oil and chemical dispersant. The results of coupon corrosion rates indicated that in the oil microc…	[Procopio, Luciano] Fed Univ Rio de Janeiro UFRJ, Ind Microbiol & Bioremediat Dept, Rio De Janeiro, Brazil	Procopio, L (corresponding author), Fed Univ Rio de Janeiro UFRJ, Ind Microbiol & Bioremediat Dept, Rio De Janeiro, Brazil.	lucianoprocopio@caxias.ufrj.br						74	6	6	5	24	SPRINGER	NEW YORK	ONE NEW YORK PLAZA, SUITE 4600, NEW YORK, NY, UNITED STATES	0175-7598	1432-0614		APPL MICROBIOL BIOT	Appl. Microbiol. Biotechnol.	JUL	2020	104	14
J	dos Santos, JC; Lopes, DRG; Da Silva, JD; De Oliveira, MD; Dias, RS; Lima, HS; De Sousa, MP; De Paula, SO; da Silva, CC				dos Santos, Josenilda Carlos; Gomes Lopes, Deborah Romaskevis; Da Silva, Jessica Duarte; De Oliveira, Michelle Dias; Dias, Roberto Sousa; Lima, Helena Santiago; De Sousa, Maira Paula; De Paula, Sergio Oliveira; da Silva, Cynthia Canedo			Diversity of sulfate-reducing prokaryotes in petroleum production water and oil samples	INTERNATIONAL BIODETERIORATION & BIODEGRADATION			English	Article						Biocorrosion; Biosourcing; Functional prediction; 16S rRNA; Petroleum reservoir	16S RIBOSOMAL-RNA; MICROBIAL DIVERSITY; RESERVOIRS; CORROSION; COMMUNITIES; BACTERIA; NITRATE	Microorganisms from oil reservoirs are associated with negative impacts on the oilfield, such as oil biodeterioration and biocorrosion of steel structures used for exploration, transportation and storage. The objectives of this study were to analyze the taxonomic and functional diversity in the production water and oil of two oil reservoirs, with emphasis on H2S producing bacteria. Total DNA from…	[dos Santos, Josenilda Carlos; Gomes Lopes, Deborah Romaskevis; Da Silva, Jessica Duarte; Lima, Helena Santiago; da Silva, Cynthia Canedo] Univ Fed Vicosa, Dept Microbiol, Vicosa, MG, Brazil; [De Oliveira, Michelle Dias; Dias, Roberto Sousa; De Paula, Sergio Oliveira] Univ Fed Vicosa, Dept Gen Biol, Vicosa, MG, Brazil; [De Sousa, Maira Paula] Petrobras SA, Petrobras Res & Dev Ctr CENPES, Rio De J…	da Silva, CC (corresponding author), Lab Microbiol Ambiental Aplicada, Av Peter Henry Rolfs S-N,Campus Univ, BR-36570900 Vicosa, MG, Brazil.	jcarsan.ufrb@gmail.com; deborah_romaskevis@yahoo.com.br; jessica.duart.s@gmail.com; midioli@yahoo.com.br; rosousa318@gmail.com; hsantiagolima@gmail.com; mpsousa@petrobras.com.br; depaula@ufv.br; ccanedo@ufv.br			Petrobras, Brazil [5850.0107013.18.9]; Fundacao de Amparo a Pesquisa de Minas Gerais, FAPEMIG, BrazilFundacao de Amparo a Pesquisa do Estado de Minas Gerais (FAPEMIG); Conselho Nacional de Desenvolvimento Cientifico e Tecnologico, CNPq, BrazilConselho Nacional de Desenvolvimento Cientifico e Tecnologico (CNPQ); Coordenacao de Aperfeicoamento de Pessoal de Nivel Superior, CAPES, BrazilCoordenacao …	The authors are grateful Petrobras, Brazil (grant number 5850.0107013.18.9); Fundacao de Amparo a Pesquisa de Minas Gerais, FAPEMIG, Brazil; Conselho Nacional de Desenvolvimento Cientifico e Tecnologico, CNPq, Brazil and Coordenacao de Aperfeicoamento de Pessoal de Nivel Superior, CAPES, Brazil for the granting of scholarships and for the financial support.		35	0	0	5	13	ELSEVIER SCI LTD	OXFORD	THE BOULEVARD, LANGFORD LANE, KIDLINGTON, OXFORD OX5 1GB, OXON, ENGLAND	0964-8305	1879-0208		INT BIODETER BIODEGR	Int. Biodeterior. Biodegrad.	JUL	2020	151
J	Su, H; Tang, RH; Peng, XW; Gao, AG; Han, YJ				Su, Hong; Tang, Ruohao; Peng, Xiaowei; Gao, Aiguo; Han, Yejun			Corrosion behavior and mechanism of carbon steel influenced by interior deposit microflora of an in-service pipeline	BIOELECTROCHEMISTRY			English	Article						Carbon steel; EIS; Polarization; 16S rRNA sequencing; Microbiologically influenced corrosion; Direct electron uptake	MICROBIOLOGICALLY INFLUENCED CORROSION; SULFATE-REDUCING BACTERIA; IRON-OXIDIZING BACTERIA; SP NOV.; IMPEDANCE; MICROSTRUCTURE; SPECTROSCOPY; INHIBITION; ALUMINUM; XPS	Investigation of carbon steel corrosion influenced by in-situ microbial communities can provide reliable information about microbiologically influenced corrosion (MIC) in the oil and gas field. Here, we investigated the 90-day corrosion behavior of Q235 carbon steel influenced by interior deposit microflora of an in-service pipeline using open circuit potential (OCP) and electrochemical impedance…	[Su, Hong; Tang, Ruohao; Peng, Xiaowei; Han, Yejun] Chinese Acad Sci, Inst Proc Engn, Natl Key Lab Biochem Engn, Beijing 100190, Peoples R China; [Su, Hong; Tang, Ruohao] Univ Chinese Acad Sci, Sch Chem Engn, Beijing 100099, Peoples R China; [Gao, Aiguo] PetroChina, Oil Prod Co Dagang Oilfield 3, Cangzhou 061023, Peoples R China	Han, YJ (corresponding author), Chinese Acad Sci, Inst Proc Engn, Natl Key Lab Biochem Engn, Beijing 100190, Peoples R China.	yjhan@ipe.ac.cn			National Natural Science Foundation of ChinaNational Natural Science Foundation of China (NSFC) [21676279]	This work was financially supported by the National Natural Science Foundation of China (grant No. 21676279).		60	4	4	13	47	ELSEVIER SCIENCE SA	LAUSANNE	PO BOX 564, 1001 LAUSANNE, SWITZERLAND	1567-5394	1878-562X		BIOELECTROCHEMISTRY	Bioelectrochemistry	APR	2020	132
J	Salgar-Chaparro, SJ; Machuca, LL				Salgar-Chaparro, Silvia J.; Machuca, Laura L.			Complementary DNA/RNA-Based Profiling: Characterization of Corrosive Microbial Communities and Their Functional Profiles in an Oil Production Facility	FRONTIERS IN MICROBIOLOGY			English	Article						DNA; RNA; 16S rRNA gene; oil production; produced water; injection water; microbiologically influenced corrosion (MIC)	SULFATE-REDUCING BACTERIA; CARBON-STEEL; EXTRACELLULAR DNA; RNA; BIOFILMS; BIOCORROSION; DEPOSIT; SAMPLES; FOREST; IRON	DNA and RNA-based sequencing of the 16S rRNA gene and transcripts were used to assess the phylogenetic diversity of microbial communities at assets experiencing corrosion in an oil production facility. The complementary methodological approach, coupled with extensive bioinformatics analysis, allowed to visualize differences between the total and potentially active communities present in several l…	[Salgar-Chaparro, Silvia J.; Machuca, Laura L.] Curtin Univ, Curtin Corros Ctr, WA Sch Mines Minerals Energy & Chem Engn, Perth, WA, Australia	Machuca, LL (corresponding author), Curtin Univ, Curtin Corros Ctr, WA Sch Mines Minerals Energy & Chem Engn, Perth, WA, Australia.	l.machuca2@curtin.edu.au	Suarez, Laura Lizeth L Machuca/I-6283-2018	Suarez, Laura Lizeth L Machuca/0000-0002-9590-5421	Australian GovernmentAustralian GovernmentCGIAR; Government of Western Australia	We acknowledge the support of the resources provided by the Pawsey Supercomputing Centre with funding from the Australian Government and the Government of Western Australia. We gratefully thank Prof. Dr. Rolf Daniel and Dr. Dominik Schneider from the Department of Genomic and Applied Microbiology and Gottingen Genomics Laboratory (Germany) for their technical support with bioinformatics analysis.		102	5	5	0	2	FRONTIERS MEDIA SA	LAUSANNE	AVENUE DU TRIBUNAL FEDERAL 34, LAUSANNE, CH-1015, SWITZERLAND	1664-302X			FRONT MICROBIOL	Front. Microbiol.	2007-11-01	2019	10
J	Semenova, EM; Grouzdev, DS; Tourova, TP; Nazina, TN				Semenova, E. M.; Grouzdev, D. S.; Tourova, T. P.; Nazina, T. N.			Physiology and Genomic Characteristics of Geotoga petraea, a Bacterium Isolated from a Low-Temperature Petroleum Reservoir (Russia)	MICROBIOLOGY			English	Article						oilfields; high-throughput sequencing; 16S rRNA gene; genome; Geotoga petraea	GEN. NOV.; SP. NOV.; THERMOPHILIC BACTERIUM; OIL; SUBSURFACE; PETROTOGA	Members of the order Thermotogales often occur in high-temperature oilfields. They possess a toga, a characteristic external sheath. Members of the genus Geotoga have been as yet isolated only from oilfields and are represented by three strains with unsequenced genomes. The information on the intraspecific phenotypic diversity is scarce. An enrichment growing anaerobically on oil was obtained fro…	[Semenova, E. M.; Tourova, T. P.; Nazina, T. N.] Russian Acad Sci, Winogradsky Inst Microbiol, Biotechnol Res Ctr, Moscow 119071, Russia; [Grouzdev, D. S.] Russian Acad Sci, Biotechnol Res Ctr, Inst Bioengn, Moscow 119071, Russia	Nazina, TN (corresponding author), Russian Acad Sci, Winogradsky Inst Microbiol, Biotechnol Res Ctr, Moscow 119071, Russia.	nazina@inmi.ru	Nazina, Tamara N/Q-2965-2016; Grouzdev, Denis/N-7650-2019	Nazina, Tamara N/0000-0002-6586-2467; Grouzdev, Denis/0000-0002-1358-5146; Semenova, Ekaterina/0000-0001-5299-7656	Russian Science FoundationRussian Science Foundation (RSF) [16-14-00028]; Ministry of Science and Higher Education of the Russian Federation	The work was supported by the Russian Science Foundation, project no. 16-14-00028. The submicroscopic cell structure was analyzed with the support of the Ministry of Science and Higher Education of the Russian Federation.		35	2	3	1	5	MAIK NAUKA/INTERPERIODICA/SPRINGER	NEW YORK	233 SPRING ST, NEW YORK, NY 10013-1578 USA	0026-2617	1608-3237		MICROBIOLOGY+	Microbiology	NOV	2019	88	6
J	Su, H; Mi, SF; Peng, XW; Han, Y				Su, Hong; Mi, Shuofu; Peng, Xiaowei; Han, Yejun			The mutual influence between corrosion and the surrounding soil microbial communities of buried petroleum pipelines	RSC ADVANCES			English	Article							MICROBIOLOGICALLY INFLUENCED CORROSION; SULFATE-REDUCING BACTERIA; CARBON-STEEL; PSEUDOALTEROMONAS SP; IRON; FE(III); BIOCORROSION; POPULATION; BIOFILMS; DENSITY	Buried petroleum pipeline corrosion and leaks cause inevitable changes in the microbial communities of the surrounding soils. In addition, soils with different microbial communities can make different contributions to buried pipeline corrosion. Three kinds of soil samples of buried petroleum pipelines under different corrosion and petroleum contamination conditions were collected from the Shengli…	[Su, Hong; Mi, Shuofu; Peng, Xiaowei; Han, Yejun] Chinese Acad Sci, Inst Proc Engn, Natl Key Lab Biochem Engn, Beijing 100190, Peoples R China; [Su, Hong] Univ Chinese Acad Sci, Sch Chem Engn, Beijing 100049, Peoples R China	Han, YJ (corresponding author), Chinese Acad Sci, Inst Proc Engn, Natl Key Lab Biochem Engn, Beijing 100190, Peoples R China.	yjhan@ipe.ac.cn			Foundation of National Key Laboratory of Biochemical Engineering; National Natural Science Foundation of ChinaNational Natural Science Foundation of China (NSFC) [21676279]; Chinese Academy of Sciences Strategic Biological Resources Service Network [ZSYS-015]	This work was financially support by the Foundation of National Key Laboratory of Biochemical Engineering, the Chinese Academy of Sciences Strategic Biological Resources Service Network (ZSYS-015), and National Natural Science Foundation of China (No. 21676279). We thank Guangshan Wei from Key Laboratory of Marine Genetic Resources, Third Institute of Oceanography, SOA (Xiamen, China) for assista…		51	4	4	3	13	ROYAL SOC CHEMISTRY	CAMBRIDGE	THOMAS GRAHAM HOUSE, SCIENCE PARK, MILTON RD, CAMBRIDGE CB4 0WF, CAMBS, ENGLAND	2046-2069			RSC ADV	RSC Adv.	2017-06-01	2019	9	33
J	Lipus, D; Vikram, A; Hammack, R; Bibby, K; Gulliver, D				Lipus, Daniel; Vikram, Amit; Hammack, Richard; Bibby, Kyle; Gulliver, Djuna			The Effects of Sample Storage Conditions on the Microbial Community Composition in Hydraulic Fracturing Produced Water	GEOMICROBIOLOGY JOURNAL			English	Article						Fracturing fluids; hydraulic fracturing; microbial ecology; microbiology; produced water; sample storage	SHALE GAS; BACTERIAL COMMUNITIES; GENOME SEQUENCE; SP-NOV.; TEMPERATURE; SOIL; ECOLOGY; FLUIDS; WELLS	The petroleum industry has an increasing interest in understanding the microbial communities driving biofouling and biocorrosion in reservoirs, wells, and infrastructure. However, sampling of the relevant produced fluids from subsurface environments for microbiological analyses is often challenged by high liquid pressures, workplace regulations, operator liability concerns, and remote sampling lo…	[Lipus, Daniel; Hammack, Richard; Gulliver, Djuna] Natl Energy Technol Lab, Geochem & Water Team, Res & Innovat Ctr, Pittsburgh, PA USA; [Lipus, Daniel] Oak Ridge Inst Sci & Educ, Oak Ridge, TN USA; [Vikram, Amit] ARS, USDA, Roman L Hruska US Meat Anim Res Ctr, Clay Ctr, NE USA; [Bibby, Kyle] Univ Notre Dame, Dept Civil & Environm Engn & Earth Sci, South Bend, IN USA	Gulliver, D (corresponding author), Natl Energy Technol Lab, 626 Cochrans Mill Rd, Pittsburgh, PA 15236 USA.	Djuna.Gulliver@netl.doe.gov	Vikram, Amit/G-5816-2010; Lipus, Daniel/ABH-3450-2020	Vikram, Amit/0000-0002-1207-9292; Lipus, Daniel/0000-0002-5706-9143	U.S. Department of EnergyUnited States Department of Energy (DOE)	This research was supported in part by appointments to the National Energy Technology Laboratory Research Participation Program, sponsored by the U.S. Department of Energy and administered by the Oak Ridge Institute for Science and Education.		41	2	2	2	11	TAYLOR & FRANCIS INC	PHILADELPHIA	530 WALNUT STREET, STE 850, PHILADELPHIA, PA 19106 USA	0149-0451	1521-0529		GEOMICROBIOL J	Geomicrobiol. J.	AUG 9	2019	36	7
J	Elumalai, P; Parthipan, P; Narenkumar, J; Anandakumar, B; Madhavan, J; Oh, BT; Rajasekar, A				Elumalai, Punniyakotti; Parthipan, Punniyakotti; Narenkumar, Jayaraman; Anandakumar, Balakrishnan; Madhavan, Jagannathan; Oh, Byung-Taek; Rajasekar, Aruliah			Role of thermophilic bacteria (Bacillus and Geobacillus) on crude oil degradation and biocorrosion in oil reservoir environment	3 BIOTECH			English	Article						Biocorrosion; Biodegradation; Carbon steel; Oil reservoir; Thermophilic bacteria	MICROBIOLOGICALLY INFLUENCED CORROSION; CARBON-STEEL; HYDROCARBON BIODEGRADATION; PETROLEUM-HYDROCARBONS; MICROBIAL COMMUNITIES; MILD-STEEL; INHIBITOR; BIOFILMS; SUBTILIS; STEAROTHERMOPHILUS	Thermophilic bacterial communities generate thick biofilm on carbon steel API 5LX and produce extracellular metabolic products to accelerate the corrosion process in oil reservoirs. In the present study, nine thermophilic biocorrosive bacterial strains belonging to Bacillus and Geobacillus were isolated from the crude oil and produced water sample, and identified using 16S rRNA gene sequencing. T…	[Elumalai, Punniyakotti; Oh, Byung-Taek] Chonbuk Natl Univ, Coll Environm & Bioresource Sci, Adv Inst Environm & Biosci, Div Biotechnol, Iksan 54596, Jeonbuk, South Korea; [Parthipan, Punniyakotti] Pondicherry Univ, Ctr Nanosci & Technol, Electromat Res Lab, Pondicherry 605014, India; [Narenkumar, Jayaraman; Rajasekar, Aruliah] Thiruvalluvar Univ, Dept Biotechnol, Environm Mol Microbiol Res Lab, …	Oh, BT (corresponding author), Chonbuk Natl Univ, Coll Environm & Bioresource Sci, Adv Inst Environm & Biosci, Div Biotechnol, Iksan 54596, Jeonbuk, South Korea.; Rajasekar, A (corresponding author), Thiruvalluvar Univ, Dept Biotechnol, Environm Mol Microbiol Res Lab, Vellore 632115, Tamil Nadu, India.	btoh@jbnu.ac.kr; rajasekargood@gmail.com	Aruliah, Rajasekar/E-4568-2015	Aruliah, Rajasekar/0000-0001-5324-3290	Department of Biotechnology, Government of IndiaDepartment of Biotechnology (DBT) India [BT/RLF/Re-entry/17/2012]; Science and Engineering Research Board, Department of Science and Technology (DST-SERB), Government of India [EEQ/2016/000449]; University Grants CommissionUniversity Grants Commission, India [MRP-MAJOR-MICRO-2013-31825]	This study was funded by Department of Biotechnology, Government of India (BT/RLF/Re-entry/17/2012), Science and Engineering Research Board, Department of Science and Technology (DST-SERB), Government of India (EEQ/2016/000449) and University Grants Commission (MRP-MAJOR-MICRO-2013-31825).		68	9	10	2	22	SPRINGER HEIDELBERG	HEIDELBERG	TIERGARTENSTRASSE 17, D-69121 HEIDELBERG, GERMANY	2190-572X	2190-5738		3 BIOTECH	3 Biotech	MAR	2019	9	3
J	Okoro, CC; Amund, OO				Okoro, Chuma Conlette; Amund, Olukayode O.			Microbial community structure of a low sulfate oil producing facility indicate dominance of oil degrading/nitrate reducing bacteria and Methanogens	PETROLEUM SCIENCE AND TECHNOLOGY			English	Article						low sulfate oil facility; oil degrading bacteria; nitrate reducing bacteria; methanogens; MIC	PETROLEUM RESERVOIRS; WATER; FIELD; DIVERSITY; CORROSION; INJECTION	Analysis of microbial community structure of a low sulfate oil producing facility in Nigeria using 16S rRNA gene sequencing technique revealed dominance of oil degrading and nitrate reducing bacteria and methanogenic archaea in produced waters and oil samples namely, Marinobacter (37%), Azovibrio (21%), Thauera (10-28%), and Methanolobus (22%). On the contrary, the associated oil pipeline samples…	[Okoro, Chuma Conlette] Fed Univ, Dept Biol Microbiol & Biotechnol, Ndufu Alike, Ikwo Ebonyi Sta, Nigeria; [Amund, Olukayode O.] Univ Lagos, Dept Microbiol, Lagos, Nigeria	Okoro, CC (corresponding author), Fed Univ, Dept Biol Microbiol & Biotechnol, PMB 1010, Abakaliki, Ebonyi State, Nigeria.	chuma2k2001@yahoo.com			Nigerian Petroleum Technology Development Fund (PTDF); University of Calgary, Alberta Canada	This work was supported by grants from the Nigerian Petroleum Technology Development Fund (PTDF). We acknowledge the earlier DNA analysis and pyrosequencing carried out with grants from Gerrit Voordouw, University of Calgary, Alberta Canada.		25	4	4	0	19	TAYLOR & FRANCIS INC	PHILADELPHIA	530 WALNUT STREET, STE 850, PHILADELPHIA, PA 19106 USA	1091-6466	1532-2459		PETROL SCI TECHNOL	Pet. Sci. Technol.		2018	36	4
J	Heyob, KM; Blotevogel, J; Brooker, M; Evans, MV; Lenhart, JJ; Wright, J; Lamendella, R; Borch, T; Mouser, PJ				Heyob, Katie M.; Blotevogel, Jens; Brooker, Michael; Evans, Morgan V.; Lenhart, John J.; Wright, Justin; Lamendella, Regina; Borch, Thomas; Mouser, Paula J.			Natural Attenuation of Nonionic Surfactants Used in Hydraulic Fracturing Fluids: Degradation Rates, Pathways, and Mechanisms	ENVIRONMENTAL SCIENCE & TECHNOLOGY			English	Article							NONYLPHENOL ETHOXYLATES; POLY(PROPYLENE GLYCOL)S; AEROBIC BIODEGRADATION; ALCOHOL ETHOXYLATES; POLYETHYLENE-GLYCOL; ORGANIC-COMPOUNDS; WATER-TREATMENT; GROUNDWATER; POLYETHOXYLATES; PRODUCTS	Hydraulic fracturing fluids are injected into shales" to extend fracture networks that enhance oil and natural gas production from unconventional reservoirs. Here we evaluated the biodegradability of three widely used nonionic polyglycol ether surfactants (alkyl ethoxylates (AEOs), nonylphenol ethoxylates (NPEOs), and polypropylene glycols (PPGs)) that function as weatherizers, emulsifiers, wetti…	[Heyob, Katie M.; Brooker, Michael; Evans, Morgan V.; Lenhart, John J.; Mouser, Paula J.] Ohio State Univ, Dept Civil Environm & Geodet Engn, Columbus, OH 43210 USA; [Mouser, Paula J.] Univ New Hampshire, Dept Civil & Environm Engn, Durham, NH 03824 USA; [Blotevogel, Jens; Borch, Thomas] Colorado State Univ, Dept Civil & Environm Engn, Ft Collins, CO 80523 USA; [Borch, Thomas] Colorado State Univ…	Mouser, PJ (corresponding author), Univ New Hampshire, 35 Colovos Rd, Durham, NH 03824 USA.	Paula.Mouser@unh.edu	Borch, Thomas/A-2288-2008	Borch, Thomas/0000-0002-4251-1613; Evans, Morgan/0000-0002-4407-6205; , Michael/0000-0003-4988-7952; Blotevogel, Jens/0000-0002-2740-836X	Ohio Water Development Authority award [5983]; NSF AwardNational Science Foundation (NSF) [1336326]; Div Of Chem, Bioeng, Env, & Transp SysNational Science Foundation (NSF)NSF - Directorate for Engineering (ENG) [1336326] Funding Source: National Science Foundation	This research was funded by the Ohio Water Development Authority award #5983 to P.J.M. and J.J.L. and the NSF Award #1336326 to P.J.M. We also thank Parson's Water Treatment Facility for groundwater samples and Paul Kennedy with Columbus Regional Airport Authority for assistance during soil coring.		56	24	24	2	73	AMER CHEMICAL SOC	WASHINGTON	1155 16TH ST, NW, WASHINGTON, DC 20036 USA	0013-936X	1520-5851		ENVIRON SCI TECHNOL	Environ. Sci. Technol.	DEC 5	2017	51	23
J	Miyanaga, K; Hasegawa, R; Tanji, Y				Miyanaga, Kazuhiko; Hasegawa, Ryo; Tanji, Yasunori			Addition of Sodium Hydroxide to Seawater Inhibits Sulfide Production (Souring) by Microbes in Oil Field Water	JOURNAL OF CHEMICAL ENGINEERING OF JAPAN			English	Article						Souring; Sulfate-Reducing Bacteria; 16S rRNA Gene; Alkaline Method; Microbial Consortia	SULFATE-REDUCING BACTERIA; ANAEROBIC CONDITIONS; STRUCTURAL-ANALYSIS; CRUDE-OIL; CORROSION; BIOREMEDIATION; MICROORGANISMS; RESERVOIRS; DIVERSITY; BIOFILMS	Seawater injection into oil reservoirs for secondary oil recovery is frequently accompanied by souring (increased sulfide concentrations) in crude oil. The hydrogen sulfide produced by microbiological sulfate reduction in the seawater causes various problems, including corrosion of tubing materials and deterioration of crude oil. Sulfate-reducing bacteria (SRBs) play major roles in souring. Howev…	[Miyanaga, Kazuhiko; Hasegawa, Ryo; Tanji, Yasunori] Tokyo Inst Technol, Sch Life Sci & Technol, Midori Ku, 4259 J2-15 Nagatsuta Cho, Yokohama, Kanagawa 2268501, Japan	Miyanaga, K (corresponding author), Tokyo Inst Technol, Sch Life Sci & Technol, Midori Ku, 4259 J2-15 Nagatsuta Cho, Yokohama, Kanagawa 2268501, Japan.	kmiyanag@bio.titech.ac.jp						29	0	0	0	6	SOC CHEMICAL ENG JAPAN	BUNKYO KU TOKYO	KYORITSU BUILDING 4-16-19 KOHINATA, BUNKYO KU TOKYO, 112, JAPAN	0021-9592			J CHEM ENG JPN	J. Chem. Eng. Jpn.	NOV	2017	50	11
J	Kryachko, Y; Semler, D; Vogrinetz, J; Lemke, M; Irvine, R; Davidson, J; Links, MG; McCarthy, EL; Haug, B; Hemmingsen, SM				Kryachko, Yuriy; Semler, Diana; Vogrinetz, John; Lemke, Markus; Irvine, Randy; Davidson, John; Links, Matthew G.; McCarthy, E. Luke; Haug, Brenda; Hemmingsen, Sean M.			Analyses of 16S rRNA and cpn60 gene sequences provide complementary information about potentially useful and harmful oil field microbiota	INTERNATIONAL BIODETERIORATION & BIODEGRADATION			English	Article						Taxonomic identification; Chaperonin-60; Biosurfactant; Microbially influenced corrosion; Methanogen; Primer bias	SULFATE-REDUCING BACTERIA; SULFIDE-OXIDIZING BACTERIA; CHAPERONIN-60 UNIVERSAL TARGET; BACILLUS-LICHENIFORMIS; SP NOV.; PREDICTING RELATEDNESS; COMMUNITY COMPOSITION; NITRATE; CORROSION; MICROORGANISMS	Microbial communities from five wells in a Canadian oil field were characterized by sequencing 16S rRNA and cpn60 gene amplicons. Analysis of 16S rRNA amplicon sequences using the RDPipeline and the Phoenix 2 pipeline showed that amplicons representing Ralstonia, Arcobacter, Sulfurospirillum, Methanohalophilus, Methanocalculus and Methanolobus spp. were abundant in most samples. Amplicons derived…	[Kryachko, Yuriy; McCarthy, E. Luke; Haug, Brenda; Hemmingsen, Sean M.] Natl Res Council Canada, 110 Gymnasium Pl, Saskatoon, SK S7N 0W9, Canada; [Semler, Diana; Vogrinetz, John; Lemke, Markus] Dycor Technol Ltd, Edmonton, AB, Canada; [Links, Matthew G.] Univ Saskatchewan, Dept Anim & Poultry Sci, Saskatoon, SK, Canada	Kryachko, Y (corresponding author), Natl Res Council Canada, 110 Gymnasium Pl, Saskatoon, SK S7N 0W9, Canada.	ymkryach@hotmail.ca	Links, Matthew G./P-4949-2019	Links, Matthew G./0000-0003-1917-6789	Dycor Technologies Ltd.; Harvest Operations Corp.; Innovation Saskatchewan	This research was supported by Dycor Technologies Ltd., Harvest Operations Corp. and Innovation Saskatchewan. We thank Janet Condie and Donna-Lee Fancy, National Research Council Canada (Saskatoon, SK, Canada) for DNA sequencing services, Dr. Antoine Page, National Research Council Canada (Montreal, QC, Canada) for comments that helped improve the manuscript, and Dr. Jung Soh, Graz University of …		80	4	4	0	11	ELSEVIER SCI LTD	OXFORD	THE BOULEVARD, LANGFORD LANE, KIDLINGTON, OXFORD OX5 1GB, OXON, ENGLAND	0964-8305	1879-0208		INT BIODETER BIODEGR	Int. Biodeterior. Biodegrad.	SEP	2017	123
J	Li, XX; Liu, JF; Zhou, L; Mbadinga, SM; Yang, SZ; Gu, JD; Mu, BZ				Li, Xiao-Xiao; Liu, Jin-Feng; Zhou, Lei; Mbadinga, Serge M.; Yang, Shi-Zhong; Gu, Ji-Dong; Mu, Bo-Zhong			Diversity and Composition of Sulfate-Reducing Microbial Communities Based on Genomic DNA and RNA Transcription in Production Water of High Temperature and Corrosive Oil Reservoir	FRONTIERS IN MICROBIOLOGY			English	Article						subsurface petroleum reservoirs; sulfate-reducing microorganisms (SRM); aprA; dsrA; RT-qPCR	RIBOSOMAL-RNA; BACTERIA; PROKARYOTES; BIOFILM; IRON; REDUCTION; INJECTION; ARCHAEA; MICROORGANISMS; IDENTIFICATION	Deep subsurface petroleum reservoir ecosystems harbor a high diversity of microorganisms, and microbial influenced corrosion is a major problem for the petroleum industry. Here, we used high-throughput sequencing to explore the microbial communities based on genomic 16S rDNA and metabolically active 16S rRNA analyses of production water samples with different extents of corrosion from a high-temp…	[Li, Xiao-Xiao; Liu, Jin-Feng; Zhou, Lei; Mbadinga, Serge M.; Yang, Shi-Zhong; Mu, Bo-Zhong] East China Univ Sci & Technol, State Key Lab Bioreactor Engn, Shanghai, Peoples R China; [Li, Xiao-Xiao; Liu, Jin-Feng; Zhou, Lei; Mbadinga, Serge M.; Yang, Shi-Zhong; Mu, Bo-Zhong] East China Univ Sci & Technol, Inst Appl Chem, Shanghai, Peoples R China; [Mbadinga, Serge M.; Mu, Bo-Zhong] Shanghai Collab…	Mu, BZ (corresponding author), East China Univ Sci & Technol, State Key Lab Bioreactor Engn, Shanghai, Peoples R China.; Mu, BZ (corresponding author), East China Univ Sci & Technol, Inst Appl Chem, Shanghai, Peoples R China.; Mu, BZ (corresponding author), Shanghai Collaborat Innovat Ctr Biomfg Technol, Shanghai, Peoples R China.	bzmu@ecust.edu.cn	Mbadinga, Serge Maurice/I-3789-2017; Gu, Ji-Dong/AAF-2291-2019; Mu, Bo-Zhong/F-4704-2017; Gu, Ji-Dong/AAO-7851-2020	Mu, Bo-Zhong/0000-0002-9564-4970;	National Science Foundation of ChinaNational Natural Science Foundation of China (NSFC) [41530318]; Research Foundation of Shanghai [15JC1401400]; Fundamental Research Funds for the Central Universities of ChinaFundamental Research Funds for the Central Universities [222201717017]	This work was supported by the National Science Foundation of China (No. 41530318), the Research Foundation of Shanghai (No. 15JC1401400), and the Fundamental Research Funds for the Central Universities of China (No. 222201717017).		94	19	19	0	40	FRONTIERS MEDIA SA	LAUSANNE	AVENUE DU TRIBUNAL FEDERAL 34, LAUSANNE, CH-1015, SWITZERLAND	1664-302X			FRONT MICROBIOL	Front. Microbiol.	2007-06-01	2017	8
J	Nixon, SL; Walker, L; Streets, MDT; Eden, B; Boothman, C; Taylor, KG; Lloyd, JR				Nixon, Sophie L.; Walker, Leanne; Streets, Matthew D. T.; Eden, Bob; Boothman, Christopher; Taylor, Kevin G.; Lloyd, Jonathan R.			Guar Gum Stimulates Biogenic Sulfide Production at Elevated Pressures: Implications for Shale Gas Extraction	FRONTIERS IN MICROBIOLOGY			English	Article						sulfate-reducing bacteria; guar gum; bioreactor; hydraulic fracturing; organic carbon	HYDRAULIC FRACTURING FLUIDS; SULFATE-REDUCING BACTERIA; MICROBIAL COMMUNITIES; GEN-NOV; WATER; WELLS; DEGRADATION; SEQUENCES; BIODEGRADATION; PIPELINE	Biogenic sulfide production is a common problem in the oil industry, and can lead to costly hydrocarbon processing and corrosion of extraction infrastructure. The same phenomenon has recently been identified in shale gas extraction by hydraulic fracturing, and organic additives in fracturing fluid have been hypothesized to stimulate this process. Constraining the relative effects of the numerous …	[Nixon, Sophie L.; Boothman, Christopher; Taylor, Kevin G.; Lloyd, Jonathan R.] Univ Manchester, Sch Earth & Environm Sci, Manchester, Lancs, England; [Walker, Leanne; Streets, Matthew D. T.; Eden, Bob] Rawwater Engn Co Ltd, Culcheth, England	Nixon, SL (corresponding author), Univ Manchester, Sch Earth & Environm Sci, Manchester, Lancs, England.	sophie.nixon@manchester.ac.uk		Nixon, Sophie/0000-0003-2914-8386; Lloyd, Jonathan/0000-0002-0719-0498	NERC Impact Acceleration [NE/L012723/1]	SN was supported through NERC Impact Acceleration Account NE/L012723/1.		58	7	8	0	22	FRONTIERS MEDIA SA	LAUSANNE	AVENUE DU TRIBUNAL FEDERAL 34, LAUSANNE, CH-1015, SWITZERLAND	1664-302X			FRONT MICROBIOL	Front. Microbiol.	APR 19	2017	8
J	Tian, HM; Gao, PK; Chen, ZH; Li, YS; Li, Y; Wang, YS; Zhou, JF; Li, GQ; Ma, T				Tian, Huimei; Gao, Peike; Chen, Zhaohui; Li, Yanshu; Li, Yan; Wang, Yansen; Zhou, Jiefang; Li, Guoqiang; Ma, Ting			Compositions and Abundances of Sulfate-Reducing and Sulfur Oxidizing Microorganisms in Water-Flooded Petroleum Reservoirs with Different Temperatures in China	FRONTIERS IN MICROBIOLOGY			English	Article						sulfate-reducing bacteria (SRB); corrosion; sulfur-oxidizing bacteria (SOB); oil reservoirs; diversity; abundance	MICROBIAL COMMUNITIES; SP-NOV.; BACTERIA; DIVERSITY; OXIDATION; CORROSION; INJECTION; SAMPLES; GENOME; GENES	Sulfate-reducing bacteria (SRB) have been studied extensively in the petroleum industry due to their role in corrosion, but very little is known about sulfur-oxidizing bacteria (SOB), which drive the oxidization of sulfur-compounds produced by the activity of SRB in petroleum reservoirs. Here, we surveyed the community structure, diversity and abundance of SRB and SOB simultaneously based on 16S …	[Tian, Huimei; Gao, Peike; Chen, Zhaohui; Li, Yanshu; Li, Yan; Wang, Yansen; Zhou, Jiefang; Li, Guoqiang; Ma, Ting] Nankai Univ, Coll Life Sci, Key Lab Mol Microbiol & Technol, Minist Educ, Tianjin, Peoples R China	Ma, T (corresponding author), Nankai Univ, Coll Life Sci, Key Lab Mol Microbiol & Technol, Minist Educ, Tianjin, Peoples R China.	tingma@nankai.edu.cn	gao, yibo/AAC-2445-2021	Gao, Peike/0000-0002-0320-8187; Li, Guoqiang/0000-0001-7147-7306	National High Technology Research and Development Program of ChinaNational High Technology Research and Development Program of China [2013AA064402]; National Natural Science Foundation of ChinaNational Natural Science Foundation of China (NSFC) [41373074, 31500414]; Chinese Postdoctoral Science FoundationChina Postdoctoral Science Foundation [2014M561175]; Key Technology Research and Development …	This work was supported by the National High Technology Research and Development Program of China (Grant No. 2013AA064402), the National Natural Science Foundation of China (Grant No. 41373074 and 31500414), the Chinese Postdoctoral Science Foundation (Grant No. 2014M561175), and the Key Technology Research and Development Program of Tianjin, China (Grant No. 14ZCZDSY00016).		64	30	34	5	41	FRONTIERS MEDIA SA	LAUSANNE	AVENUE DU TRIBUNAL FEDERAL 34, LAUSANNE, CH-1015, SWITZERLAND	1664-302X			FRONT MICROBIOL	Front. Microbiol.	2002-02-01	2017	8
J	Bonifay, V; Wawrik, B; Sunner, J; Snodgrass, EC; Aydin, E; Duncan, KE; Callaghan, AV; Oldham, A; Liengen, T; Beech, I				Bonifay, Vincent; Wawrik, Boris; Sunner, Jan; Snodgrass, Emily C.; Aydin, Egemen; Duncan, Kathleen E.; Callaghan, Amy V.; Oldham, Athenia; Liengen, Turid; Beech, Iwona			Metabolomic and Metagenomic Analysis of Two Crude Oil Production Pipelines Experiencing Differential Rates of Corrosion	FRONTIERS IN MICROBIOLOGY			English	Article						microbially influenced corrosion (MIC); reservoir microbiology; metabolomics; mass spectrometry; hydrocarbon degradation; anaerobic microbiology	SULFATE-REDUCING BACTERIA; MASS-SPECTROMETRY DATA; IN-SITU DETECTION; REPORTING STANDARDS; MILD-STEEL; SP NOV.; IDENTIFICATION; BIOCORROSION; BIOFILMS; FIELD	Corrosion processes in two North Sea oil production pipelines were studied by analyzing pig envelope samples via metagenomic and metabolomic techniques. Both production systems have similar physico-chemical properties and injection waters are treated with nitrate, but one pipeline experiences severe corrosion and the other does not. Early and late pigging material was collected to gain insight in…	[Bonifay, Vincent; Wawrik, Boris; Sunner, Jan; Snodgrass, Emily C.; Aydin, Egemen; Duncan, Kathleen E.; Callaghan, Amy V.; Beech, Iwona] Univ Oklahoma, Dept Microbiol & Plant Biol, Norman, OK 73019 USA; [Sunner, Jan; Beech, Iwona] Univ Oklahoma, Inst Energy & Environm, Norman, OK 73019 USA; [Oldham, Athenia] Univ Texas Permian Basin, Dept Biol, Odessa, TX 79762 USA; [Liengen, Turid] Statoil ASA, …	Wawrik, B; Beech, I (corresponding author), Univ Oklahoma, Dept Microbiol & Plant Biol, Norman, OK 73019 USA.; Beech, I (corresponding author), Univ Oklahoma, Inst Energy & Environm, Norman, OK 73019 USA.	bwawrik@ou.edu; ibeech@ou.edu	Aydin, Egemen/K-2984-2012	Aydin, Egemen/0000-0003-3619-9712; Bonifay, Vincent/0000-0003-4341-6981	University of Oklahoma Biocorrosion Center; National Science FoundationNational Science Foundation (NSF) [OCE 1634630, MCB 1329890]; BP (The Gulf of Mexico Research Initiative) [130206]; ONR through a DURIP grant [N000140910797]; ONR through a MURI grant [N000141010946]	This work was supported in part by grants from the University of Oklahoma Biocorrosion Center, the National Science Foundation (OCE 1634630 and MCB 1329890) and BP (The Gulf of Mexico Research Initiative, Project No. 130206). The instrumentation for the metabolomic analysis was funded by ONR through a DURIP grant (Award no. N000140910797), and the method development by ONR through a MURI grant (A…		79	25	26	0	41	FRONTIERS MEDIA SA	LAUSANNE	AVENUE DU TRIBUNAL FEDERAL 34, LAUSANNE, CH-1015, SWITZERLAND	1664-302X			FRONT MICROBIOL	Front. Microbiol.	JAN 31	2017	8
J	Li, XX; Liu, JF; Yao, F; Wu, WL; Yang, SZ; Mbadinga, SM; Gu, JD; Mu, BZ				Li, Xiao-Xiao; Liu, Jin-Feng; Yao, Feng; Wu, Wei-Lin; Yang, Shi-Zhong; Mbadinga, Serge Maurice; Gu, Ji-Dong; Mu, Bo-Zhong			Dominance of Desulfotignum in sulfate-reducing community in high sulfate production-water of high temperature and corrosive petroleum reservoirs	INTERNATIONAL BIODETERIORATION & BIODEGRADATION			English	Article						Microbial community; Sulfate-reducing prokaryotes (SRP); High temperature petroleum reservoirs; Microbiologically influenced corrosion (MIC); dsr gene; Souring	MICROBIALLY INFLUENCED CORROSION; SULFITE REDUCTASE GENES; SP NOV.; PHYLOGENETIC DIVERSITY; IRON CORROSION; BACTERIA; ALKANES; PROKARYOTES; PIPELINE; DENITRIFICATION	Petroleum reservoirs souring and pipelines corrosion are severe in Jiangsu Oilfield of China, and microorganisms have a major role in the related problems. This study revealed the microbial diversity and composition of both bacteria and archaea by using 16S rRNA gene clone library method, and those of sulfate-reducing prokaryotes (SRP) by dissimilatory sulfate reductase alpha-subunit encoding gen…	[Li, Xiao-Xiao; Liu, Jin-Feng; Yang, Shi-Zhong; Mbadinga, Serge Maurice; Mu, Bo-Zhong] East China Univ Sci & Technol, State Key Lab Bioreactor Engn, Shanghai 200237, Peoples R China; [Li, Xiao-Xiao; Liu, Jin-Feng; Yang, Shi-Zhong; Mbadinga, Serge Maurice; Mu, Bo-Zhong] East China Univ Sci & Technol, Inst Appl Chem, Shanghai 200237, Peoples R China; [Yao, Feng; Wu, Wei-Lin] Jiangsu Oilfield, Inst …	Mu, BZ (corresponding author), East China Univ Sci & Technol, Shanghai 200237, Peoples R China.	bzmu@ecust.edu.cn	Mbadinga, Serge Maurice/I-3789-2017; Gu, Ji-Dong/AAO-7851-2020; Mu, Bo-Zhong/F-4704-2017; Gu, Ji-Dong/AAF-2291-2019	Mu, Bo-Zhong/0000-0002-9564-4970;	National Natural Science Foundation of ChinaNational Natural Science Foundation of China (NSFC) [41273084, 41530318]; 863 ProgramNational High Technology Research and Development Program of China [2013AA064403]	This work was supported by the National Natural Science Foundation of China (Grant No. 41273084 and No. 41530318) and the 863 Program (Grant No. 2013AA064403).		79	27	29	1	32	ELSEVIER SCI LTD	OXFORD	THE BOULEVARD, LANGFORD LANE, KIDLINGTON, OXFORD OX5 1GB, OXON, ENGLAND	0964-8305	1879-0208		INT BIODETER BIODEGR	Int. Biodeterior. Biodegrad.	OCT	2016	114
J	Beale, DJ; Karpe, AV; Jadhav, S; Muster, TH; Palombo, EA				Beale, David J.; Karpe, Avinash V.; Jadhav, Snehal; Muster, Tim H.; Palombo, Enzo A.			Omics-based approaches and their use in the assessment of microbial-influenced corrosion of metals	CORROSION REVIEWS			English	Review						corrosion; metabolomics; metagenomics; microbial corrosion; next generation sequencing	FLIGHT MASS-SPECTROMETRY; DESORPTION IONIZATION-TIME; MALDI-TOF MS; SULFATE-REDUCING BACTERIA; SELECTIVE ENRICHMENT BROTH; MICROBIOLOGICAL CORROSION; SACCHAROMYCES-CEREVISIAE; LISTERIA-MONOCYTOGENES; ASPERGILLUS-NIGER; POTABLE WATER	Microbial-influenced corrosion (MIC) has been known to have economic, environmental, and social implications to offshore oil and gas pipelines, concrete structures, and piped water assets. While corrosion itself is a relatively simple process, the localised manner of corrosion makes in situ assessments difficult. Furthermore, corrosion assessments tend to be measured as part of a forensic investi…	[Beale, David J.; Karpe, Avinash V.] CSIRO, Land & Water Flagship, POB 2583, Brisbane, Qld 4001, Australia; [Karpe, Avinash V.; Jadhav, Snehal; Palombo, Enzo A.] Swinburne Univ Technol, Fac Sci Engn & Technol, Dept Chem & Biotechnol, POB 218, Hawthorn, Vic 3122, Australia; [Muster, Tim H.] CSIRO, Land & Water Flagship, PMB 2, Glen Osmond, SA 5064, Australia	Beale, DJ (corresponding author), CSIRO, Land & Water Flagship, POB 2583, Brisbane, Qld 4001, Australia.	david.beale@csiro.au	Muster, Tim H/D-2987-2013; Beale, David J/C-3746-2011; karpe, avinash/AAT-3211-2020	Muster, Tim H/0000-0002-9847-5201; karpe, avinash/0000-0002-3731-9598; Beale, David/0000-0002-9948-9197	Swinburne University of Technology	The authors gratefully acknowledge the help, support, and useful discussions on the manuscript provided by colleagues from the Land and Water Flagship at the Commonwealth Scientific and Industrial Research Organisation (CSIRO) and Swinburne University of Technology. Furthermore, the authors acknowledge the facilities, scientific, and technical assistance of the Australian Microscopy & Microanalys…		104	9	9	0	67	WALTER DE GRUYTER GMBH	BERLIN	GENTHINER STRASSE 13, D-10785 BERLIN, GERMANY	0334-6005	2191-0316		CORROS REV	Corros. Rev.	MAR	2016	34	2021-02-01
J	Okoro, C; Ekun, OA; Nwume, MI; Lin, J				Okoro, Chuma; Ekun, Oluseye A.; Nwume, Michael I.; Lin, Johnson			Molecular analysis of microbial community structures in Nigerian oil production and processing facilities in order to access souring corrosion and methanogenesis	CORROSION SCIENCE			English	Article						Sulfate reducing bacteria; Methanogenesis; Corrosion; Souring; Microbial communities	MILD-STEEL CORROSION; PETROLEUM RESERVOIR; WATER; DIVERSITY; FIELD; IRON; BIOREMEDIATION; BIOTECHNOLOGY; POPULATION; HALOMONAS	Microbial communities associated with corrosion in samples from Nigeria facilities were examined. The SRB, heterotrophic nitrate reducing bacteria activities and SRB and acid producing bacteria counts were higher in Escravos than those in Meren. The corrosion rates were also higher in the Escravos samples possessing higher capacity in methane production. Pyrosequencing surveys indicate that Escra…	[Okoro, Chuma] Fed Univ Ndufu Alike, Dept Biol Microbiol & Biotechnol, Ikwo, Ebonyi State, Nigeria; [Ekun, Oluseye A.; Nwume, Michael I.] Chevron Nigeria Ltd, Lagos, Nigeria; [Lin, Johnson] Univ KwaZulu Natal Westville Campus, School Life Sci, Durban, South Africa	Lin, J (corresponding author), Univ KwaZulu Natal Westville, Sch Life Sci, Private Bag X54001, ZA-4000 Durban, South Africa.	chuma.okoro@funai.edu.ng; ekunoa@chevron.com; Michael.nwume@chevron.com; linj@ukzn.ac.za	Lin, Johnson/N-6041-2013	Lin, Johnson/0000-0002-9621-9343	Petroleum Technology Development Fund (PTDF); Nigeria and a Natural Sciences and Engineering Research Council (NSERC); Industrial Research Chair Award; Genome CanadaGenome Canada	This work was supported through grants from Petroleum Technology Development Fund (PTDF), Nigeria and a Natural Sciences and Engineering Research Council (NSERC), Industrial Research Chair Award to Gerrit Voordouw. Analytical tools and expertise developed through the Hydrocarbon Metagenomics Project funded by Genome Canada and administered through Genome Alberta enabled characterization of commun…		70	12	12	0	26	PERGAMON-ELSEVIER SCIENCE LTD	OXFORD	THE BOULEVARD, LANGFORD LANE, KIDLINGTON, OXFORD OX5 1GB, ENGLAND	0010-938X	1879-0496		CORROS SCI	Corrosion Sci.	FEB	2016	103
J	An, DS; Dong, XL; An, A; Park, HS; Strous, M; Voordouw, G				An, Dongshan; Dong, Xiaoli; An, Annie; Park, Hyung S.; Strous, Marc; Voordouw, Gerrit			Metagenomic Analysis Indicates Epsilonproteobacteria as a Potential Cause of Microbial Corrosion in Pipelines Injected with Bisulfite	FRONTIERS IN MICROBIOLOGY			English	Article						corrosion; pipeline; microbiologically influenced corrosion (MIC); microbial community analysis; metagenomics; sulfate reducing bacteria (SRB); Epsilonproteobacteria; hydrogenase	SULFATE; COMMUNITY; BACTERIA; SEQUENCE; IRON; CLASSIFICATION; ENVIRONMENTS; HYDROGENASES; ALIGNMENT; GENES	Sodium bisulfite (SBS) is used as an oxygen scavenger to decrease corrosion in pipelines transporting brackish subsurface water used in the production of bitumen by steam -assisted gravity drainage. Sequencing 16S rRNA gene amplicons has indicated that SBS addition increased the fraction of the sulfate -reducing bacteria (SRB) Desulfomicrobium, as well as of Desulfocapsa, which can also grow by d…	[An, Dongshan; An, Annie; Park, Hyung S.; Voordouw, Gerrit] Univ Calgary, Dept Biol Sci, Petr Microbiol Res Grp, 2500 Univ Dr 1 NW, Calgary, AB T2N 1N4, Canada; [Dong, Xiaoli; Strous, Marc] Univ Calgary, Dept Geosci, Calgary, AB, Canada	Voordouw, G (corresponding author), Univ Calgary, Dept Biol Sci, Petr Microbiol Res Grp, 2500 Univ Dr 1 NW, Calgary, AB T2N 1N4, Canada.	voordouw@ucalgary.ca	Voordouw, Gerrit/F-5327-2013; Strous, Marc/B-4064-2017; An, Biwen A/P-8326-2018	Strous, Marc/0000-0001-9600-3828; An, Dr. Biwen Annie/0000-0003-4779-8630	Natural Sciences and Engineering Research Council (NSERC) Industrial Research Chair (IRC); Baker Hughes; BP; Computer Modeling Group Ltd.; ConocoPhillips; Intertek; Dow Microbial Control; Enbridge; Enerpl us Corporation; Oil Search Limited; Shell Global Solutions International; Suncor Energy Inc.; Yara Norge; Alberta Innovates Energy and Environment Solutions (AIEES)	This work was supported through a Natural Sciences and Engineering Research Council (NSERC) Industrial Research Chair (IRC) awarded to GV. The NSERC IRC is also supported by Baker Hughes, BP, Computer Modeling Group Ltd., ConocoPhillips, Intertek, Dow Microbial Control, Enbridge, Enerpl us Corporation, Oil Search Limited, Shell Global Solutions International, Suncor Energy Inc., Yara Norge, and A…		38	20	20	2	39	FRONTIERS MEDIA SA	LAUSANNE	AVENUE DU TRIBUNAL FEDERAL 34, LAUSANNE, CH-1015, SWITZERLAND	1664-302X			FRONT MICROBIOL	Front. Microbiol.	JAN 28	2016	7
J	Gao, PK; Tian, HM; Li, GQ; Sun, HW; Ma, T				Gao, Peike; Tian, Huimei; Li, Guoqiang; Sun, Hongwen; Ma, Ting			Microbial diversity and abundance in the Xinjiang Luliang long-term water-flooding petroleum reservoir	MICROBIOLOGYOPEN			English	Article						16S rRNA; MEOR; microbial community; miseq; QPCR	OIL-RESERVOIRS; COMMUNITY COMPOSITION; DEGRADING BACTERIA; SEQUENCES; NITRATE; QUANTIFICATION; MICROORGANISMS; CORROSION; OFFSHORE; FIELDS	Microbial populations associated with microbial enhanced oil recovery (MEOR) and their abundance in the Xinjiang Luliang water-flooding petroleum reservoir were investigated using 16S rRNA, nitrate reductases, dissimilatory sulfate reductase, and methyl coenzyme-M reductase-encoded genes to provide ecological information for the potential application of MEOR. 16S rRNA gene miseq sequencing reveal…	[Gao, Peike; Tian, Huimei; Li, Guoqiang; Ma, Ting] Minist Educ, Key Lab Mol Microbiol & Technol, Tianjin 300071, Peoples R China; [Gao, Peike; Tian, Huimei; Li, Guoqiang; Ma, Ting] Nankai Univ, Coll Life Sci, Tianjin 300071, Peoples R China; [Sun, Hongwen] Nankai Univ, Coll Environm Sci & Engn, Tianjin 300071, Peoples R China	Ma, T (corresponding author), Nankai Univ, Coll Life Sci, Tianjin 300071, Peoples R China.	tingma@nankai.edu.cn	gao, yibo/AAC-2445-2021	Li, Guoqiang/0000-0001-7147-7306; Gao, Peike/0000-0002-0320-8187	National High Technology Research and Development Program of ChinaNational High Technology Research and Development Program of China [2009AA063502, 2013AA064402]; National Natural Science Foundation of ChinaNational Natural Science Foundation of China (NSFC) [41373074, 31100400]; Chinese Postdoctoral Science FoundationChina Postdoctoral Science Foundation [2014M561175]	This study was supported by the National High Technology Research and Development Program of China (grant no. 2009AA063502, 2013AA064402), the National Natural Science Foundation of China (grant no. 41373074 and 31100400), and the Chinese Postdoctoral Science Foundation (grant no. 2014M561175).		35	49	59	0	93	WILEY	HOBOKEN	111 RIVER ST, HOBOKEN 07030-5774, NJ USA	2045-8827			MICROBIOLOGYOPEN	MicrobiologyOpen	APR	2015	4	2
J	Okoro, C; Smith, S; Chiejina, L; Lumactud, R; An, DS; Park, HS; Voordouw, J; Lomans, BP; Voordouw, G				Okoro, Chuma; Smith, Seun; Chiejina, Leo; Lumactud, Rhea; An, Dongshan; Park, Hyung Soo; Voordouw, Johanna; Lomans, Bart P.; Voordouw, Gerrit			Comparison of microbial communities involved in souring and corrosion in offshore and onshore oil production facilities in Nigeria	JOURNAL OF INDUSTRIAL MICROBIOLOGY & BIOTECHNOLOGY			English	Article						Oil field; Sulfide; Souring; Corrosion; Methanogen; Sulfate-reducing bacteria	REDUCING BACTERIA; GEN.-NOV.; SULFATE; IRON; ACETATE; FIELD	Samples were obtained from the Obigbo field, located onshore in the Niger delta, Nigeria, from which oil is produced by injection of low-sulfate groundwater, as well as from the offshore Bonga field from which oil is produced by injection of high-sulfate (2,200 ppm) seawater, amended with 45 ppm of calcium nitrate to limit reservoir souring. Despite low concentrations of sulfate (0-7 ppm) and nit…	[Okoro, Chuma] Caleb Univ, Dept Biol Sci, Lagos, Nigeria; [Smith, Seun] Shell Nigeria Explorat & Prod Co SNEPCO, Lagos, Nigeria; [Chiejina, Leo] Shell Petr Dev Co SPDC Nigeria, Port Harcourt, Nigeria; [Lumactud, Rhea] Univ Toronto Scarborough, Dept Phys & Environm Sci, Toronto, ON M1C 1A4, Canada; [Lumactud, Rhea; An, Dongshan; Park, Hyung Soo; Voordouw, Johanna; Voordouw, Gerrit] Univ Calgary, D…	Voordouw, G (corresponding author), Univ Calgary, Dept Biol Sci, 2500 Univ Dr NW, Calgary, AB T2N 1N4, Canada.	voordouw@ucalgary.ca	Voordouw, Gerrit/F-5327-2013		Baker Hughes; BP; Computer Modelling Group Limited; ConocoPhillips Company; Intertek Commercial Microbiology; Dow Microbial Control; Enbridge; Enerplus Corporation; Oil Search Limited; Shell Global Solutions International BV; Suncor Energy Inc.; Yara Norge AS; Alberta Innovates-Energy and Environment Solutions (AIEES); Genome CanadaGenome Canada; Natural Sciences and Engineering Research Council …	This work was supported through a Natural Sciences and Engineering Research Council (NSERC) Industrial Research Chair Award to GV, which is also supported by Baker Hughes, BP, Computer Modelling Group Limited, ConocoPhillips Company, Intertek Commercial Microbiology, Dow Microbial Control, Enbridge, Enerplus Corporation, Oil Search Limited, Shell Global Solutions International BV, Suncor Energy I…		38	30	31	0	37	SPRINGER HEIDELBERG	HEIDELBERG	TIERGARTENSTRASSE 17, D-69121 HEIDELBERG, GERMANY	1367-5435	1476-5535		J IND MICROBIOL BIOT	J. Ind. Microbiol. Biotechnol.	APR	2014	41	4
J	Lenhart, TR; Duncan, KE; Beech, IB; Sunner, JA; Smith, W; Bonifay, V; Biri, B; Suflita, JM				Lenhart, Tiffany R.; Duncan, Kathleen E.; Beech, Iwona B.; Sunner, Jan A.; Smith, Whitney; Bonifay, Vincent; Biri, Bernadette; Suflita, Joseph M.			Identification and characterization of microbial biofilm communities associated with corroded oil pipeline surfaces	BIOFOULING			English	Article						microbially influenced corrosion; biocorrosion; petroleum microbiology; pipeline biofilm; hydrocarbon degradation	SP-NOV.; PETROLEUM RESERVOIRS; GEN.-NOV.; THERMODESULFOBACTERIUM-COMMUNE; MASS-SPECTROMETRY; BACTERIUM; CORROSION; WATER; FIELD; ARCHAEBACTERIA	Microbially influenced corrosion (MIC) has long been implicated in the deterioration of carbon steel in oil and gas pipeline systems. The authors sought to identify and characterize sessile biofilm communities within a high-temperature oil production pipeline, and to compare the profiles of the biofilm community with those of the previously analyzed planktonic communities. Eubacterial and archaea…	[Lenhart, Tiffany R.; Duncan, Kathleen E.; Beech, Iwona B.; Sunner, Jan A.; Smith, Whitney; Bonifay, Vincent; Biri, Bernadette; Suflita, Joseph M.] Univ Oklahoma, Dept Microbiol & Plant Biol, OU Biocorros Ctr, Norman, OK 73019 USA	Suflita, JM (corresponding author), Univ Oklahoma, Dept Microbiol & Plant Biol, OU Biocorros Ctr, Norman, OK 73019 USA.	jsuflita@ou.edu		Bonifay, Vincent/0000-0003-4341-6981	OU Biocorrosion Center; Office of Naval ResearchOffice of Naval Research [N0001408WX20857]	Financial and logistical support from the industrial sponsors of the OU Biocorrosion Center is gratefully acknowledged. The work was also supported in part by a grant (Award N0001408WX20857) from the Office of Naval Research. The authors would like to thank ConocoPhillips and the Alaska business unit for their help with cookie sampling, as well as Karen Cloke and Jake Wade at the ConocoPhillips R…		58	50	53	0	46	TAYLOR & FRANCIS LTD	ABINGDON	2-4 PARK SQUARE, MILTON PARK, ABINGDON OR14 4RN, OXON, ENGLAND	0892-7014	1029-2454		BIOFOULING	Biofouling		2014	30	7
J	Duncan, KE; Perez-Ibarra, BM; Jenneman, G; Harris, JB; Webb, R; Sublette, K				Duncan, Kathleen E.; Perez-Ibarra, Beatriz Monica; Jenneman, Gary; Harris, Jennifer Busch; Webb, Robert; Sublette, Kerry			The effect of corrosion inhibitors on microbial communities associated with corrosion in a model flow cell system	APPLIED MICROBIOLOGY AND BIOTECHNOLOGY			English	Article						Microbiologically influenced corrosion; Biocorrosion; Sulfate-reducing bacteria; Oil and gas pipelines; Film-forming corrosion inhibitors	SULFATE-REDUCING BACTERIUM; CARBON-DIOXIDE CORROSION; SP-NOV.; PETROLEUM RESERVOIR; MOLECULAR ANALYSIS; DIVERSITY; OIL; STRAIN; WATER; HYDROCARBONS	A model flow cell system was designed to investigate pitting corrosion in pipelines associated with microbial communities. A microbial inoculum producing copious amounts of H2S was enriched from an oil pipeline biofilm sample. Reservoirs containing a nutrient solution and the microbial inoculum were pumped continuously through six flow cells containing mild steel corrosion coupons. Two cells rece…	[Duncan, Kathleen E.; Perez-Ibarra, Beatriz Monica] Univ Oklahoma, Dept Microbiol & Plant Biol, Norman, OK 73019 USA; [Duncan, Kathleen E.; Perez-Ibarra, Beatriz Monica] Univ Oklahoma, Biocorros Ctr, Norman, OK 73019 USA; [Jenneman, Gary; Harris, Jennifer Busch; Webb, Robert] Conoco Phillips, Res Ctr P66, Bartlesville, OK 74004 USA; [Sublette, Kerry] Univ Tulsa, Ctr Appl Biogeosci, Tulsa, OK 7410…	Duncan, KE (corresponding author), Univ Oklahoma, 770 Van Vleet Oval GLCH 135, Norman, OK 73019 USA.	kathleen.e.duncan-1@ou.edu			United States Environmental Protection Agency (EPA)United States Environmental Protection Agency [X83242801]; CONACYT-MexicoConsejo Nacional de Ciencia y Tecnologia (CONACyT) [92171]	This work was supported by a strategic grant from the United States Environmental Protection Agency (EPA no. X83242801) to the Integrated Petroleum Environmental Consortium (KD and KS) as well as in-kind support from ConocoPhillips Co. B. M. P-I gratefully acknowledges the partial financial support of CONACYT-Mexico (file: 92171). The technical help of Karen Cloke and Jake Wade is also acknowledg…		57	16	16	1	37	SPRINGER	NEW YORK	233 SPRING ST, NEW YORK, NY 10013 USA	0175-7598	1432-0614		APPL MICROBIOL BIOT	Appl. Microbiol. Biotechnol.	JAN	2014	98	2
J	Mohan, AM; Hartsock, A; Hammack, RW; Vidic, RD; Gregory, KB				Mohan, Arvind Murali; Hartsock, Angela; Hammack, Richard W.; Vidic, Radisav D.; Gregory, Kelvin B.			Microbial communities in flowback water impoundments from hydraulic fracturing for recovery of shale gas	FEMS MICROBIOLOGY ECOLOGY			English	Article						impoundments; hydraulic fracturing; flowback water; petroleum microbiology	SP-NOV; BACTERIAL COMMUNITIES; GEN-NOV; PETROLEUM RESERVOIR; REDUCING BACTERIUM; OIL; DIVERSITY; WELLS; RICH; METHANOGENESIS	Hydraulic fracturing for natural gas extraction from shale produces waste brine known as flowback that is impounded at the surface prior to reuse and/or disposal. During impoundment, microbial activity can alter the fate of metals including radionuclides, give rise to odorous compounds, and result in biocorrosion that complicates water and waste management and increases production costs. Here, we…	[Mohan, Arvind Murali; Hartsock, Angela; Hammack, Richard W.; Vidic, Radisav D.; Gregory, Kelvin B.] Natl Energy Technol Lab, Pittsburgh, PA USA; [Mohan, Arvind Murali; Gregory, Kelvin B.] Carnegie Mellon Univ, Dept Civil & Environm Engn, Pittsburgh, PA 15213 USA; [Vidic, Radisav D.] Univ Pittsburgh, Dept Civil & Environm Engn, Pittsburgh, PA USA	Gregory, KB (corresponding author), Carnegie Mellon Univ, Dept Civil & Environm Engn, 5000 Forbes Ave,119 Porter Hall, Pittsburgh, PA 15213 USA.	kelvin@cmu.edu		Gregory, Kelvin/0000-0001-5488-2297; Vidic, Radisav/0000-0001-7969-6845	RES [DE-FE0004000]; Carnegie Mellon Steinbrenner Institute for Environmental Education and Research	As part of the National Energy Technology Laboratory's Regional University Alliance (NETL-RUA), a collaborative initiative of the NETL, this technical effort was performed under the RES contract DE-FE0004000. The authors also acknowledge a Graduate Fellowship from the Carnegie Mellon Steinbrenner Institute for Environmental Education and Research to A.M.M. We thank Dr Juan Peng for assistance wit…		75	78	80	5	143	OXFORD UNIV PRESS	OXFORD	GREAT CLARENDON ST, OXFORD OX2 6DP, ENGLAND	0168-6496	1574-6941		FEMS MICROBIOL ECOL	FEMS Microbiol. Ecol.	DEC	2013	86	3
J	AlAbbas, FM; Williamson, C; Bhola, SM; Spear, JR; Olson, DL; Mishra, B; Kakpovbia, AE				AlAbbas, Faisal M.; Williamson, Charles; Bhola, Shaily M.; Spear, John R.; Olson, David L.; Mishra, Brajendra; Kakpovbia, Anthony E.			Microbial Corrosion in Linepipe Steel Under the Influence of a Sulfate-Reducing Consortium Isolated from an Oil Field	JOURNAL OF MATERIALS ENGINEERING AND PERFORMANCE			English	Article						biofilm; carbon steel API 5L X52; microbiologically influenced corrosion; pipeline; sulfate-reducing bacteria	SOFTWARE ENVIRONMENT; LOW-ALLOY; BACTERIA; BEHAVIOR; BIOFILM; IRON	This work investigates microbiologically influenced corrosion of API 5L X52 linepipe steel by a sulfate-reducing bacteria (SRB) consortium. The SRB consortium used in this study was cultivated from a sour oil well in Louisiana, USA. 16S rRNA gene sequence analysis indicated that the mixed bacterial consortium contained three phylotypes: members of Proteobacteria (Desulfomicrobium sp.), Firmicutes…	[AlAbbas, Faisal M.; Bhola, Shaily M.; Olson, David L.; Mishra, Brajendra] Colorado Sch Mines, Dept Met & Mat Engn, Golden, CO 80401 USA; [Williamson, Charles; Spear, John R.] Colorado Sch Mines, Dept Civil & Environm Engn, Golden, CO 80401 USA; [Kakpovbia, Anthony E.] Saudi Aramco, Inspect Dept, Dhahran 31311, Saudi Arabia	AlAbbas, FM (corresponding author), Colorado Sch Mines, Dept Met & Mat Engn, Golden, CO 80401 USA.	falabbas@mines.edu	Spear, John R./ABI-5873-2020	Spear, John/0000-0002-4664-7438				44	41	44	1	43	SPRINGER	NEW YORK	233 SPRING ST, NEW YORK, NY 10013 USA	1059-9495	1544-1024		J MATER ENG PERFORM	J. Mater. Eng. Perform.	NOV	2013	22	11
J	Whitby, C; Skovhus, TL; Passman, FJ				Whitby, C.; Skovhus, T. L.; Passman, F. J.			ISMOS-3: Third International Symposium on Applied Microbiology and Molecular Biology in Oil Systems - Preface to special issue	INTERNATIONAL BIODETERIORATION & BIODEGRADATION			English	Editorial Material						Biodesulfurization; Biodeterioration; Biofuels; Oil sands; MEOR; MIC; Souring		The Third International Symposium on Applied Microbiology and Molecular Biology in Oil Systems (ISMOS-3) was held at the University of Calgary, Alberta, Canada, on June 13-15, 2011. Topics addressed included biodesulfurization, biodeterioration, biofuels, challenges in oil sands development, downstream microbiology, metagenomics, microbially enhanced oil recovery, molecular and other, microbiolog…	[Whitby, C.] Univ Essex, Colchester CO4 3SQ, Essex, England; [Skovhus, T. L.] Danish Technol Inst, DK-8000 Aarhus, Denmark; [Passman, F. J.] Biodeteriorat Control Assoc, Princeton, NJ 08543 USA	Whitby, C (corresponding author), Univ Essex, Wivenhoe Pk, Colchester CO4 3SQ, Essex, England.	cwhitby@essex.ac.uk; tls@dti.dk; fredp@biodeterioration-control.com		Passman, Frederick/0000-0002-3859-1964; Whitby, Corinne/0000-0003-1998-2748				1	0	0	0	23	ELSEVIER SCI LTD	OXFORD	THE BOULEVARD, LANGFORD LANE, KIDLINGTON, OXFORD OX5 1GB, OXON, ENGLAND	0964-8305			INT BIODETER BIODEGR	Int. Biodeterior. Biodegrad.	JUL	2013	81				SI
J	Guan, J; Xia, LP; Wang, LY; Liu, JF; Gu, JD; Mu, BZ				Guan, Jing; Xia, Li-Ping; Wang, Li-Ying; Liu, Jin-Feng; Gu, Ji-Dong; Mu, Bo-Zhong			Diversity and distribution of sulfate-reducing bacteria in four petroleum reservoirs detected by using 16S rRNA and dsrAB genes	INTERNATIONAL BIODETERIORATION & BIODEGRADATION			English	Article						Petroleum microbiology; Sulfate-reducing bacteria; Corrosion; CCA; 16S rRNA gene; dsrAB genes	MULTIPLE LATERAL TRANSFERS; SP-NOV; MOLECULAR CHARACTERIZATION; REDUCTASE GENES; DEEP SUBSURFACE; SP. NOV.; COMMUNITY; TEMPERATURE; PHYLOGENY; ORIGIN	Microbial sulfate reduction, an important metabolic process in petroleum reservoirs, is widely known as a major contributor to microbial influenced corrosion and deterioration of oil quality. To better control oil field corrosion and oil degradation caused by the sulfate-reducing bacteria (SRBs), the community structure and composition of SRBs in four oil reservoirs were investigated in this stud…	[Guan, Jing; Xia, Li-Ping; Wang, Li-Ying; Liu, Jin-Feng; Mu, Bo-Zhong] E China Univ Sci & Technol, State Key Lab Bioreactor Engn, Shanghai 200237, Peoples R China; [Guan, Jing; Xia, Li-Ping; Wang, Li-Ying; Liu, Jin-Feng; Mu, Bo-Zhong] E China Univ Sci & Technol, Inst Appl Chem, Shanghai 200237, Peoples R China; [Gu, Ji-Dong] Univ Hong Kong, Sch Biol Sci, Hong Kong, Hong Kong, Peoples R China	Mu, BZ (corresponding author), E China Univ Sci & Technol, State Key Lab Bioreactor Engn, Shanghai 200237, Peoples R China.	bzmu@ecust.edu.cn	Gu, Ji-Dong/AAF-2291-2019; Mu, Bo-Zhong/F-4704-2017; Gu, Ji-Dong/AAO-7851-2020	Mu, Bo-Zhong/0000-0002-9564-4970;	National Natural Science Foundation of ChinaNational Natural Science Foundation of China (NSFC) [41073055]; 863 ProgramNational High Technology Research and Development Program of China [2009AA063503]	This work was supported by the National Natural Science Foundation of China (Grant No. 41073055) and the 863 Program (Grant No. 2009AA063503).		64	57	62	2	110	ELSEVIER SCI LTD	OXFORD	THE BOULEVARD, LANGFORD LANE, KIDLINGTON, OXFORD OX5 1GB, OXON, ENGLAND	0964-8305	1879-0208		INT BIODETER BIODEGR	Int. Biodeterior. Biodegrad.	JAN	2013	76				SI
J	Oldham, AL; Drilling, HS; Stamps, BW; Stevenson, BS; Duncan, KE				Oldham, Athenia L.; Drilling, Heather S.; Stamps, Blake W.; Stevenson, Bradley S.; Duncan, Kathleen E.			Automated DNA extraction platforms offer solutions to challenges of assessing microbial biofouling in oil production facilities	AMB EXPRESS			English	Article						16S rRNA gene; Automated nucleic acid extraction platforms; Microbial biofouling; Bacterial community; Oilfield microbiology	DIVERSITY; PURIFICATION; COMMUNITIES; RESOURCE; QUALITY; SOIL	The analysis of microbial assemblages in industrial, marine, and medical systems can inform decisions regarding quality control or mitigation. Modern molecular approaches to detect, characterize, and quantify microorganisms provide rapid and thorough measures unbiased by the need for cultivation. The requirement of timely extraction of high quality nucleic acids for molecular analysis is faced wi…	[Oldham, Athenia L.; Drilling, Heather S.; Stamps, Blake W.; Stevenson, Bradley S.; Duncan, Kathleen E.] Univ Oklahoma, Dept Microbiol & Plant Biol, Norman, OK 73019 USA; [Oldham, Athenia L.; Drilling, Heather S.; Stamps, Blake W.; Stevenson, Bradley S.; Duncan, Kathleen E.] Univ Oklahoma, Biocorros Ctr, Norman, OK 73019 USA; [Oldham, Athenia L.; Duncan, Kathleen E.] Univ Oklahoma, Inst Energy & …	Oldham, AL (corresponding author), Univ Oklahoma, Dept Microbiol & Plant Biol, 770 Van Vleet Oval GLCH 136, Norman, OK 73019 USA.	athenia.L.oldham-1@ou.edu	Stamps, Blake Warren/H-9781-2019; Stevenson, Bradley/A-2786-2011	Stamps, Blake Warren/0000-0001-9713-9014; Stevenson, Bradley/0000-0001-9432-9744	University of Oklahoma Biocorrosion Research Center Consortium - ConocoPhillips [SRA FY10-ORA3-24]	We gratefully acknowledge support from the University of Oklahoma Biocorrosion Research Center Consortium sponsored by ConocoPhillips, grant SRA FY10-ORA3-24. The authors would also like to thank Dr. Fares Najar for technical assistance with submitting libraries to GenBank. The conclusions expressed in this paper are those of the authors and not necessarily shared by the Biocorrosion Center or Co…		38	15	15	0	14	SPRINGEROPEN	LONDON	CAMPUS, 4 CRINAN ST, LONDON, N1 9XW, ENGLAND	2191-0855			AMB EXPRESS	AMB Express		2012	2
J	Park, HS; Chatterjee, I; Dong, XL; Wang, SH; Sensen, CW; Caffrey, SM; Jack, TR; Boivin, J; Voordouw, G				Park, Hyung Soo; Chatterjee, Indranil; Dong, Xiaoli; Wang, Sheng-Hung; Sensen, Christoph W.; Caffrey, Sean M.; Jack, Thomas R.; Boivin, Joe; Voordouw, Gerrit			Effect of Sodium Bisulfite Injection on the Microbial Community Composition in a Brackish-Water-Transporting Pipeline	APPLIED AND ENVIRONMENTAL MICROBIOLOGY			English	Article							INORGANIC SULFUR-COMPOUNDS; SP-NOV; OIL-FIELD; DISPROPORTIONATION; IRON; METHANOGENESIS; MICROORGANISMS; DIVERSITY; BIOFILMS; QUALITY	Pipelines transporting brackish subsurface water, used in the production of bitumen by steam-assisted gravity drainage, are subject to frequent corrosion failures despite the addition of the oxygen scavenger sodium bisulfite (SBS). Pyrosequencing of 16S rRNA genes was used to determine the microbial community composition for planktonic samples of transported water and for sessile samples of pipe-…	[Park, Hyung Soo; Chatterjee, Indranil; Caffrey, Sean M.; Jack, Thomas R.; Voordouw, Gerrit] Univ Calgary, Dept Biol Sci, Petr Microbiol Res Grp, Calgary, AB T2N 1N4, Canada; [Dong, Xiaoli; Wang, Sheng-Hung; Sensen, Christoph W.] Univ Calgary, Fac Med, Visual Genom Ctr, Calgary, AB T2N 4N1, Canada; [Boivin, Joe] Cormetrics Ltd, Calgary, AB T3G 1X6, Canada	Voordouw, G (corresponding author), Univ Calgary, Dept Biol Sci, Petr Microbiol Res Grp, Calgary, AB T2N 1N4, Canada.	voordouw@ucalgary.ca	Sensen, Christoph W./C-1798-2013; Voordouw, Gerrit/F-5327-2013	Sensen, Christoph W./0000-0001-9604-8962; Caffrey, Sean/0000-0003-3168-6474	NSERCNatural Sciences and Engineering Research Council of Canada (NSERC); Baker Hughes Incorporated; Commercial Microbiology Limited (Intertek); Computer Modeling Group Limited; ConocoPhillips Company; YPF SA; Aramco Services; Shell Canada Limited; Suncor Energy Developments Inc.; Yara International ASA; Genome CanadaGenome Canada; Genome Alberta; government of Alberta; Genome BC; Alberta Innovat…	This work was supported by grant contracts as well as by an NSERC Industrial Research Chair Award to G. V.; the work was also supported by Baker Hughes Incorporated, Commercial Microbiology Limited (Intertek), the Computer Modeling Group Limited, ConocoPhillips Company, YPF SA, Aramco Services, Shell Canada Limited, Suncor Energy Developments Inc., and Yara International ASA, as well as by Albert…		31	52	52	1	32	AMER SOC MICROBIOLOGY	WASHINGTON	1752 N ST NW, WASHINGTON, DC 20036-2904 USA	0099-2240			APPL ENVIRON MICROB	Appl. Environ. Microbiol.	OCT	2011	77	19
J	Stevenson, BS; Drilling, HS; Lawson, PA; Duncan, KE; Parisi, VA; Suflita, JM				Stevenson, Bradley S.; Drilling, Heather S.; Lawson, Paul A.; Duncan, Kathleen E.; Parisi, Victoria A.; Suflita, Joseph M.			Microbial communities in bulk fluids and biofilms of an oil facility have similar composition but different structure	ENVIRONMENTAL MICROBIOLOGY			English	Article							SP NOV.; GEN. NOV.; PRODUCTION WATER; BACTERIA; SULFATE; DIVERSITY; FIELD; SEQUENCES; CORROSION; BIODEGRADATION	P>The oil-water-gas environments of oil production facilities harbour abundant and diverse microbial communities that can participate in deleterious processes such as biocorrosion. Several molecular methods, including pyrosequencing of 16S rRNA libraries, were used to characterize the microbial communities from an oil production facility on the Alaskan North Slope. The communities in produced wat…	[Stevenson, Bradley S.; Drilling, Heather S.; Lawson, Paul A.; Duncan, Kathleen E.; Parisi, Victoria A.; Suflita, Joseph M.] Univ Oklahoma, Dept Bot & Microbiol, Norman, OK 73019 USA; [Stevenson, Bradley S.; Drilling, Heather S.; Duncan, Kathleen E.; Suflita, Joseph M.] Univ Oklahoma, Ecol & Evolutionary Biol Program, Norman, OK 73019 USA; [Stevenson, Bradley S.; Drilling, Heather S.; Lawson, Pau…	Stevenson, BS (corresponding author), Univ Oklahoma, Dept Bot & Microbiol, Norman, OK 73019 USA.	bradley.stevenson@ou.edu	Lawson, Paul/E-3760-2012; Stevenson, Bradley Scott/A-2786-2011	Stevenson, Bradley Scott/0000-0001-9432-9744	National Science FoundationNational Science Foundation (NSF) [0647712]	Support from the National Science Foundation (Award No. 0647712) is gratefully acknowledged. We also thank two anonymous reviewers who provided insightful comments, enhancing the final manuscript.		54	42	42	4	42	WILEY-BLACKWELL	MALDEN	COMMERCE PLACE, 350 MAIN ST, MALDEN 02148, MA USA	1462-2912			ENVIRON MICROBIOL	Environ. Microbiol.	APR	2011	13	4
J	Korenblum, E; Valoni, E; Penna, M; Seldin, L				Korenblum, Elisa; Valoni, Erika; Penna, Monica; Seldin, Lucy			Bacterial diversity in water injection systems of Brazilian offshore oil platforms	APPLIED MICROBIOLOGY AND BIOTECHNOLOGY			English	Article						Bacterial diversity; Offshore oil platforms; Water injection systems; 16S rRNA gene	NITRATE TREATMENT; SEQUENCE; COMMUNITY; SEA; CORROSION; FIELD	Biogenic souring and microbial-influenced corrosion is a common scenario in water-flooded petroleum reservoirs. Water injection systems are continuously treated to control bacterial contamination, but some bacteria that cause souring and corrosion can persist even after different treatments have been applied. Our aim was to increase our knowledge of the bacterial communities that persist in the w…	[Seldin, Lucy] Univ Fed Rio de Janeiro, Lab Genet Microrganismos, Inst Microbiol Prof Paulo Goes, Ctr Ciencias Saude,Ilha Fundao, BR-21941590 Rio De Janeiro, Brazil; [Korenblum, Elisa; Seldin, Lucy] Ilha Fundao, UFRJ, CCS, Inst Microbiol Prof Paulo Goes, Rio De Janeiro, Brazil; [Valoni, Erika; Penna, Monica] Ilha Fundao, CENPES, PETROBRAS, Rio De Janeiro, Brazil	Seldin, L (corresponding author), Univ Fed Rio de Janeiro, Lab Genet Microrganismos, Inst Microbiol Prof Paulo Goes, Ctr Ciencias Saude,Ilha Fundao, BR-21941590 Rio De Janeiro, Brazil.	lucy@seldin.com.br	Seldin, Lucy/S-2530-2019; Seldin, Lucy/H-9310-2012	Seldin, Lucy/0000-0002-4992-6395; Seldin, Lucy/0000-0002-4992-6395	PETROBRAS	This study was carried out as a part of a project supported by PETROBRAS.		33	26	29	0	29	SPRINGER	NEW YORK	ONE NEW YORK PLAZA, SUITE 4600, NEW YORK, NY, UNITED STATES	0175-7598	1432-0614		APPL MICROBIOL BIOT	Appl. Microbiol. Biotechnol.	JAN	2010	85	3
J	Rajasekar, A; Anandkumar, B; Maruthamuthu, S; Ting, YP; Rahman, PKSM				Rajasekar, Aruliah; Anandkumar, Balakrishnan; Maruthamuthu, Sundaram; Ting, Yen-Peng; Rahman, Pattanathu K. S. M.			Characterization of corrosive bacterial consortia isolated from petroleum-product-transporting pipelines	APPLIED MICROBIOLOGY AND BIOTECHNOLOGY			English	Article						Carbon steel API 5 L-X60; Petroleum product pipeline; Bacterial community; 16S rDNA analysis; Microbiologically influenced corrosion	SULFATE-REDUCING BACTERIA; OIL-FIELD SEPARATOR; PHYLOGENETIC CHARACTERIZATION; CARBON-STEEL; CRUDE-OIL; DENITRIFICATION; DEGRADATION; BIOFILMS; MEXICO; BIOCORROSION	Microbiologically influenced corrosion is a problem commonly encountered in facilities in the oil and gas industries. The present study describes bacterial enumeration and identification in diesel and naphtha pipelines located in the northwest and southwest region in India, using traditional cultivation technique and 16S rDNA gene sequencing. Phylogenetic analysis of 16S rRNA sequences of the iso…	[Rajasekar, Aruliah; Ting, Yen-Peng] Natl Univ Singapore, Dept Chem & Biomol Engn, Singapore 117576, Singapore; [Anandkumar, Balakrishnan] Sourashtra Coll, Dept Biotechnol, Madurai 625004, Tamil Nadu, India; [Maruthamuthu, Sundaram] Cent Electrochem Res Inst, Biocorros Grp, Corros Protect Div, Karaikkudi 630006, Tamil Nadu, India; [Rahman, Pattanathu K. S. M.] Univ Teesside, Sch Sci & Technol, Ch…	Ting, YP (corresponding author), Natl Univ Singapore, Dept Chem & Biomol Engn, 4 Engn Dr 4, Singapore 117576, Singapore.	chetyp@nus.edu.sg	Rahman, Pattanathu K. S. M./A-4349-2018; Rahman, Pattanathu/ABE-9417-2020; Aruliah, Rajasekar/E-4568-2015	Rahman, Pattanathu K. S. M./0000-0001-7416-4372; Aruliah, Rajasekar/0000-0001-5324-3290				54	96	98	2	48	SPRINGER	NEW YORK	233 SPRING ST, NEW YORK, NY 10013 USA	0175-7598	1432-0614		APPL MICROBIOL BIOT	Appl. Microbiol. Biotechnol.	JAN	2010	85	4
J	Gittel, A; Sorensen, KB; Skovhus, TL; Ingvorsen, K; Schramm, A				Gittel, Antje; Sorensen, Ketil Bernt; Skovhus, Torben Lund; Ingvorsen, Kjeld; Schramm, Andreas			Prokaryotic Community Structure and Sulfate Reducer Activity in Water from High-Temperature Oil Reservoirs with and without Nitrate Treatment	APPLIED AND ENVIRONMENTAL MICROBIOLOGY			English	Article							CONTINENTAL HIGH-TEMPERATURE; FLOODED PETROLEUM RESERVOIR; NORTH-SEA; SP NOV.; PHYLOGENETIC DIVERSITY; MICROBIAL COMMUNITY; DISSIMILATORY REDUCTION; OLIGONUCLEOTIDE PROBES; ARCHAEOGLOBUS-FULGIDUS; BACTERIAL COMMUNITY	Sulfate-reducing prokaryotes (SRP) cause severe problems like microbial corrosion and reservoir souring in seawater-injected oil production systems. One strategy to control SRP activity is the addition of nitrate to the injection water. Production waters from two adjacent, hot (80 degrees C) oil reservoirs, one with and one without nitrate treatment, were compared for prokaryotic community struct…	[Gittel, Antje; Ingvorsen, Kjeld; Schramm, Andreas] Aarhus Univ, Dept Biol Sci, DK-8000 Aarhus C, Denmark; [Sorensen, Ketil Bernt; Skovhus, Torben Lund] Danish Technol Inst, Oil & Gas Grp, DK-8000 Aarhus, Denmark	Gittel, A (corresponding author), Aarhus Univ, Dept Biol Sci, Ny Munkegade 114, DK-8000 Aarhus C, Denmark.	antje.gittel@biology.au.dk	Schramm, Andreas/J-2655-2013; Ingvorsen, Kjeld/J-5290-2013	Schramm, Andreas/0000-0002-7614-9616;	Danish Agency for Science, Technology and Innovation; innovation consortium "At-Line Monitoring of Bacteria" (AMBA)	This work was funded by the Danish Agency for Science, Technology and Innovation and is part of the innovation consortium "At-Line Monitoring of Bacteria" (AMBA).		55	123	127	2	36	AMER SOC MICROBIOLOGY	WASHINGTON	1752 N ST NW, WASHINGTON, DC 20036-2904 USA	0099-2240			APPL ENVIRON MICROB	Appl. Environ. Microbiol.	2015-11-01	2009	75	22
J	Jan-Roblero, J; Posadas, A; de la Serna, JZD; Garcia, R; Hernandez-Rodriguez, C				Jan-Roblero, Janet; Posadas, Adriana; Diaz de la Serna, Javier Zavala; Garcia, Rafael; Hernandez-Rodriguez, Cesar			Phylogenetic characterization of bacterial consortia obtained of corroding gas pipelines in Mexico	WORLD JOURNAL OF MICROBIOLOGY & BIOTECHNOLOGY			English	Article						bacterial community; biocorrosion; 16S rRNA gene; gas pipeline	SULFATE-REDUCING BACTERIA; MICROBIAL REDUCTION; SEQUENCE ALIGNMENT; MILD-STEEL; CORROSION; BIOFILM; IDENTIFICATION; THIOSULFATE; HYDROGEN; GENE	Characterization of the microbial populations formed in gas pipelines is essential to understand the metallic surface-microbe interaction, their role in metal corrosion, and to implement efficient monitoring and control strategies. Microbial community analysis in a corroded gas pipeline in a petroleum-producing facility in the Southeast region in Mexico was performed by traditional cultivation te…	[Jan-Roblero, Janet; Diaz de la Serna, Javier Zavala; Hernandez-Rodriguez, Cesar] IPN, Escuela Nacl Ciencias Biol, Dept Microbiol, Mexico City 11340, DF, Mexico; [Posadas, Adriana; Garcia, Rafael] Inst Mexicano Petr, Mexico City 07730, DF, Mexico	Hernandez-Rodriguez, C (corresponding author), IPN, Escuela Nacl Ciencias Biol, Dept Microbiol, Mexico City 11340, DF, Mexico.	chdez38@hotmail.com	Hernandez-Rodriguez, Cesar/R-1581-2018; Jan-Roblero, Janet/U-3839-2018	Hernandez-Rodriguez, Cesar/0000-0003-2411-9789; Hernandez, Cesar/0000-0002-6690-9183; Zavala-Diaz de la Serna, Francisco Javier/0000-0002-6488-2132; Jan-Roblero, Janet/0000-0001-6177-0189				60	23	26	0	12	SPRINGER	DORDRECHT	VAN GODEWIJCKSTRAAT 30, 3311 GZ DORDRECHT, NETHERLANDS	0959-3993	1573-0972		WORLD J MICROB BIOT	World J. Microbiol. Biotechnol.	SEP	2008	24	9
J	Rajasekar, A; Babu, TG; Pandian, SK; Maruthamuthu, S; Palaniswamy, N; Rajendran, A				Rajasekar, A.; Babu, T. Ganesh; Pandian, S. Karutha; Maruthamuthu, S.; Palaniswamy, N.; Rajendran, A.			Biodegradation and corrosion behavior of manganese oxidizer Bacillus cereus ACE4 in diesel transporting pipeline	CORROSION SCIENCE			English	Article						steel; polarization; SEM; X-ray diffraction; microbiological corrosion	SULFATE-REDUCING BACTERIA; OIL; STEEL; COMMUNITIES; IDENTIFICATION; DEGRADATION; INHIBITOR	The degradation problem of petroleum products arises since hydrocarbon acts as an excellent food source for a wide variety of microorganisms. Microbial activity leads to unacceptable level of turbidity, corrosion of pipeline and souring of stored product. The present study emphasizes the role of Bacillus cereus ACE4 on degradation of diesel and its influence on corrosion of API 5LX steel. A demon…	Cent Electrochem Res Inst, Corros Protect Div, Microbial Corros Grp, Karaikkudi 630006, Tamil Nadu, India; Alagappa Univ, Dept Biotechnol, Karaikkudi, Tamil Nadu, India	Palaniswamy, N (corresponding author), Cent Electrochem Res Inst, Corros Protect Div, Microbial Corros Grp, Karaikkudi 630006, Tamil Nadu, India.	swamy23@rediffmail.com	Shunmugiah, Karutha Pandian/B-6765-2018; Pandian, Shunmugiah Karutha/AAV-2803-2020; Aruliah, Rajasekar/E-4568-2015	Shunmugiah, Karutha Pandian/0000-0003-2925-0575; Pandian, Shunmugiah Karutha/0000-0003-2925-0575; Aruliah, Rajasekar/0000-0001-5324-3290				52	54	57	4	20	PERGAMON-ELSEVIER SCIENCE LTD	OXFORD	THE BOULEVARD, LANGFORD LANE, KIDLINGTON, OXFORD OX5 1GB, ENGLAND	0010-938X	1879-0496		CORROS SCI	Corrosion Sci.	JUN	2007	49	6
J	Zhu, XY; Modi, H; Ayala, A; Kilbane, JJ				Zhu, X. Y.; Modi, H.; Ayala, A.; Kilbane, J. J., II			Technical note: Rapid detection and quantification of microbes related to microbiologically influenced corrosion using quantitative polymerase chain reaction	CORROSION			English	Article						denitrifying bacteria; microbiologically influenced corrosion; quantitative polymerase chain reaction; real-time polymerase chain reaction; sulfate-reducing bacteria	REAL-TIME PCR; ENVIRONMENTAL-SAMPLES; MARINE SAMPLES; BACTERIA; PIPELINES; ABUNDANCE; DNA	Quantitative polymerase chain reaction (qPCR) assays were developed to detect and quantify bacteria and some critical sub-populations related to gas and oil pipeline corrosion. The 16S rRNA, dissimilatory sulfite reductase, nitrite reductase, and methyl-coenzyme M reductase genes were targeted for the quantification of total bacteria, sufate-reducing bacteria (SRB), denitrifying bacteria, and met…	Gas Technol Inst, Des Plaines, IL 60018 USA	Zhu, XY (corresponding author), Gas Technol Inst, 1700 S Mt Prospect Rd, Des Plaines, IL 60018 USA.	xiangyang.zhu@gastechnology.org						20	8	9	0	15	NATL ASSN CORROSION ENG	HOUSTON	1440 SOUTH CREEK DRIVE, HOUSTON, TX 77084-4906 USA	9312-10-01			CORROSION	Corrosion	NOV	2006	62	11
J	Lopez, MA; de la Serna, FJZD; Jan-Roblero, J; Romero, JM; Hernandez-Rodriguez, C				Lopez, Miguel A.; Diaz de la Serna, F. Javier Zavala; Jan-Roblero, Janet; Romero, Juan M.; Hernandez-Rodriguez, Cesar			Phylogenetic analysis of a biofilm bacterial population in a water pipeline in the Gulf of Mexico	FEMS MICROBIOLOGY ECOLOGY			English	Article						marine biofilm; corrosion; marine pipelines; 16S rRNA gene library	POLYMERASE-CHAIN-REACTION; SP-NOV.; CORROSION INHIBITION; HALOMONAS-MAURA; MICROBIAL DNA; MILD-STEEL; DIVERSITY; EXTRACTION; SEAWATER; REGION	The aim of this study was to assess the bacterial diversity associated with a corrosive biofilm in a steel pipeline from the Gulf of Mexico used to inject marine water into the oil reservoir. Several aerobic and heterotrophic bacteria were isolated and identified by 16S rRNA gene sequence analysis. Metagenomic DNA was also extracted to perform a denaturing gradient gel electrophoresis analysis of…	IPN, Dept Microbiol, Escuela Nacl Ciencias Biol, Mexico City 06400, DF, Mexico; Inst Mexicano Petr, Mexico City 07730, DF, Mexico	Hernandez-Rodriguez, C (corresponding author), IPN, Dept Microbiol, Escuela Nacl Ciencias Biol, Apartado Postal CON 174, Mexico City 06400, DF, Mexico.	chdez38@hotmail.com	Hernandez-Rodriguez, Cesar/R-1581-2018; Jan-Roblero, Janet/U-3839-2018	Hernandez-Rodriguez, Cesar/0000-0003-2411-9789; Zavala-Diaz de la Serna, Francisco Javier/0000-0002-6488-2132; Hernandez, Cesar/0000-0002-6690-9183; Jan-Roblero, Janet/0000-0001-6177-0189				46	45	45	0	15	OXFORD UNIV PRESS	OXFORD	GREAT CLARENDON ST, OXFORD OX2 6DP, ENGLAND	0168-6496	1574-6941		FEMS MICROBIOL ECOL	FEMS Microbiol. Ecol.	OCT	2006	58	1
J	Neria-Gonzalez, I; Wang, ET; Ramirez, F; Romero, JM; Hernandez-Rodriguez, C				Neria-Gonzalez, Isabel; Wang, En Tao; Ramirez, Florma; Romero, Juan M.; Hernandez-Rodriguez, Cesar			Characterization of bacterial community associated to biofilms of corroded oil pipelines from the southeast of Mexico	ANAEROBE			English	Article						biofilm; corrosion; oil pipeline; bacterial community; Citrobacter	SULFATE-REDUCING BACTERIUM; POLYMERIC SUBSTANCES EPSS; GREAT-SALT-LAKE; SP-NOV.; EMENDED DESCRIPTION; CITROBACTER; CORROSION; THIOSULFATE; REDUCTION; METALS	Microbial communities associated to biofilms promote corrosion of oil pipelines. The community structure of bacteria in the biofilm formed in oil pipelines is the basic knowledge to understand the complexity and mechanisms of metal corrosion. To assess bacteria] diversity, biofilm samples were obtained from X52 steel coupons corroded after 40 days of exposure to normal operation and flow conditio…	IPN, Escuela Nacl Ciencias Biol, Dept Microbiol, Mexico City 11340, DF, Mexico; Univ Autonoma Metropolitana Iztapalapa, Dept Biotechnol, Mexico City 09340, DF, Mexico; Inst Mexicano Petr, Programa Invest Ingn Mol, Mexico City 07730, DF, Mexico	Hernandez-Rodriguez, C (corresponding author), IPN, ENCB, Dept Microbiol, Apartado Postal CON 174, Mexico City 06400, DF, Mexico.	chdez38@hotmail.com	Hernandez-Rodriguez, Cesar/R-1581-2018	Hernandez-Rodriguez, Cesar/0000-0003-2411-9789; Hernandez, Cesar/0000-0002-6690-9183				69	99	107	1	49	ELSEVIER SCI LTD	OXFORD	THE BOULEVARD, LANGFORD LANE, KIDLINGTON, OXFORD OX5 1GB, OXON, ENGLAND	1075-9964	1095-8274		ANAEROBE	Anaerobe	JUN	2006	12	3
[truncated: 17 more columns]

## Sheet: PubMed
PMID	Title	Authors	Citation	First Author	Journal/Book	Publication Year	Create Date	PMCID	NIHMS ID	DOI
33450352	Characterization of microbiologically influenced corrosion by comprehensive metagenomic analysis of an inland oil field	Nasser B, Saito Y, Alarawi M, Al-Humam AA, Mineta K, Gojobori T.	Gene. 2021 Mar 30;774:145425. doi: 10.1016/j.gene.2021.145425. Epub 2021 Jan 12.	Nasser B	Gene	2021	2021-01-15			10.1016/j.gene.2021.145425
31812086	Corrosion behavior and mechanism of carbon steel influenced by interior deposit microflora of an in-service pipeline	Su H, Tang R, Peng X, Gao A, Han Y.	Bioelectrochemistry. 2020 Apr;132:107406. doi: 10.1016/j.bioelechem.2019.107406. Epub 2019 Nov 19.	Su H	Bioelectrochemistry	2020	2019-12-08			10.1016/j.bioelechem.2019.107406
28197141	Metabolomic and Metagenomic Analysis of Two Crude Oil Production Pipelines Experiencing Differential Rates of Corrosion	Bonifay V, Wawrik B, Sunner J, Snodgrass EC, Aydin E, Duncan KE, Callaghan AV, Oldham A, Liengen T, Beech I.	Front Microbiol. 2017 Jan 31;8:99. doi: 10.3389/fmicb.2017.00099. eCollection 2017.	Bonifay V	Front Microbiol	2017	2017-02-16	PMC5281625		10.3389/fmicb.2017.00099
33257309	Severe Corrosion of Carbon Steel in Oil Field Produced Water Can Be Linked to Methanogenic Archaea Containing a Special Type of [NiFe] Hydrogenase	Lahme S, Mand J, Longwell J, Smith R, Enning D.	Appl Environ Microbiol. 2021 Jan 15;87(3):e01819-20. doi: 10.1128/AEM.01819-20. Print 2021 Jan 15.	Lahme S	Appl Environ Microbiol	2021	2020-12-01	PMC7848899		10.1128/AEM.01819-20
32959147	Bacterial community analysis of biofilm on API 5LX carbon steel in an oil reservoir environment	Elumalai P, AlSalhi MS, Mehariya S, Karthikeyan OP, Devanesan S, Parthipan P, Rajasekar A.	Bioprocess Biosyst Eng. 2021 Feb;44(2):355-368. doi: 10.1007/s00449-020-02447-w. Epub 2020 Sep 21.	Elumalai P	Bioprocess Biosyst Eng	2021	2020-09-22			10.1007/s00449-020-02447-w
30800590	Role of thermophilic bacteria (Bacillus and Geobacillus) on crude oil degradation and biocorrosion in oil reservoir environment	Elumalai P, Parthipan P, Narenkumar J, Anandakumar B, Madhavan J, Oh BT, Rajasekar A.	3 Biotech. 2019 Mar;9(3):79. doi: 10.1007/s13205-019-1604-0. Epub 2019 Feb 12.	Elumalai P	3 Biotech	2019	2019-02-26	PMC6372418		10.1007/s13205-019-1604-0
25115517	Identification and characterization of microbial biofilm communities associated with corroded oil pipeline surfaces	Lenhart TR, Duncan KE, Beech IB, Sunner JA, Smith W, Bonifay V, Biri B, Suflita JM.	Biofouling. 2014;30(7):823-35. doi: 10.1080/08927014.2014.931379.	Lenhart TR	Biofouling	2014	2014-08-14			10.1080/08927014.2014.931379
21261797	Microbial communities in bulk fluids and biofilms of an oil facility have similar composition but different structure	Stevenson BS, Drilling HS, Lawson PA, Duncan KE, Parisi VA, Suflita JM.	Environ Microbiol. 2011 Apr;13(4):1078-90. doi: 10.1111/j.1462-2920.2010.02413.x. Epub 2011 Jan 24.	Stevenson BS	Environ Microbiol	2011	2011-01-26			10.1111/j.1462-2920.2010.02413.x
19844704	Characterization of corrosive bacterial consortia isolated from petroleum-product-transporting pipelines	Rajasekar A, Anandkumar B, Maruthamuthu S, Ting YP, Rahman PK.	Appl Microbiol Biotechnol. 2010 Jan;85(4):1175-88. doi: 10.1007/s00253-009-2289-9. Epub 2009 Oct 21.	Rajasekar A	Appl Microbiol Biotechnol	2010	2009-10-22			10.1007/s00253-009-2289-9
23636692	The effect of corrosion inhibitors on microbial communities associated with corrosion in a model flow cell system	Duncan KE, Perez-Ibarra BM, Jenneman G, Harris JB, Webb R, Sublette K.	Appl Microbiol Biotechnol. 2014 Jan;98(2):907-18. doi: 10.1007/s00253-013-4906-x. Epub 2013 May 1.	Duncan KE	Appl Microbiol Biotechnol	2014	2013-05-03			10.1007/s00253-013-4906-x
26858705	Metagenomic Analysis Indicates Epsilonproteobacteria as a Potential Cause of Microbial Corrosion in Pipelines Injected with Bisulfite	An D, Dong X, An A, Park HS, Strous M, Voordouw G.	Front Microbiol. 2016 Jan 28;7:28. doi: 10.3389/fmicb.2016.00028. eCollection 2016.	An D	Front Microbiol	2016	2016-02-10	PMC4729907		10.3389/fmicb.2016.00028
19801479	Prokaryotic community structure and sulfate reducer activity in water from high-temperature oil reservoirs with and without nitrate treatment	Gittel A, Sørensen KB, Skovhus TL, Ingvorsen K, Schramm A.	Appl Environ Microbiol. 2009 Nov;75(22):7086-96. doi: 10.1128/AEM.01123-09. Epub 2009 Oct 2.	Gittel A	Appl Environ Microbiol	2009	2009-10-06	PMC2786513		10.1128/AEM.01123-09

## Sheet: OnePetro
Title
Laboratory Testing of Enhanced Biocide Mitigation of Microbiologically Influenced Corrosion in Enhanced Oil Recovery
Investigation of the Impact of an Enhanced Oil Recovery Polymer on Microbial Growth and MIC
Microbially Influenced Corrosion In Oil Sands Water Handling Facilities
Characterization of Microbiologically Influenced Corrosion Potential in Nitrate Injected Produced Waters
Investigating the Effect of Temperature in the Community Structure of an Oilfield Microbial Consortium, and Its Impact on Corrosion of Carbon Steel
Use of Advanced Molecular Microbiology Methods to Manage Microbial Corrosion Issues in Topside Facilities
Microbiologically Influenced Corrosion (MIC) of Mooring Systems: Diagnostic Techniques to Improve Mooring Integrity
Linking Sulfur Cycling and MIC in Offshore Water Transporting Pipelines
Data Mining to Prevent Microbiologically Influenced Corrosion?
Corrosion of Linepipe Carbon Steel (X52) Influenced by A SRB Consortium Isolated from a Sour Oil Well
Use of Molecular Methods (Pyrosequencing) for Evaluating MIC Potential in Water Systems for Oil Production in the North Sea
DNA Sequencing of Oilfield Samples: Impact of Protocol Choices on the Microbiological Conclusions
A Comprehensive Microbial Assessment of Hydraulic Fracturing Stimulations using State-of-The-Art Molecular Methods: Three Western-Canadian Case Studies
Evaluation of a Glutaraldehyde/THNM Combination for Microbial Control in Four Conventional Oilfields
Microbial Populations in the O&G: Application of this Knowledge
DNA Based Diversity Analysis of Microorganisms in Industrial Cooling Towers
Analysis of Microbes in Hydraulic Fracturing of Montney Tight Gas Formations in Western Canada
